# Supplementary material for: Sulfarotene, a synthetic retinoid, overcomes stemness and sorafenib resistance of hepatocellular carcinoma via suppressing SOS2-RAS pathway
Source: J Exp Clin Cancer Res. 2021 Sep 4;40:280. doi: 10.1186/s13046-021-02085-4 (PMC8418008; doi:10.1186/s13046-021-02085-4)
Supplement: Supplementary file 2 — Additional file 2: Supplementary Data 1. The critical genes clustered in response to sulfarotene and in association with RARα. [file 13046_2021_2085_MOESM2_ESM.xlsx]

## Sheet: Supplementary Data 1
name	Degree	cluster	M_value	MEM.SHIP	annotation	Total number of involveed pathways	AverageShortestPathLength	BetweennessCentrality	ClosenessCentrality	ClusteringCoefficient	KEGG_PATHWAY	GOTERM_BP_DIRECT	Description
ATG2B	30	cluster3	1.09404	0.464201	Promoter (1-2kb)	0	3.57328	0.133911	0.279855	0.388506	0	GO:0000045~autophagosome assembly,GO:0000422~mitophagy,GO:0044804~nucleophagy,	autophagy related 2B(ATG2B)
DCBLD2	27	cluster3	0.86784	0.264307	Promoter (<=1kb)	0	3.76724	0.0700498	0.265446	0.39886	0	GO:0030308~negative regulation of cell growth,GO:0030522~intracellular receptor signaling pathway,GO:0042060~wound healing,	discoidin, CUB and LCCL domain containing 2(DCBLD2)
SUPT16H	27	cluster3	0.6251	0.657471	Promoter (1-2kb)	0	3.83621	0.0355014	0.260674	0.421652	0	GO:0006260~DNA replication,GO:0006281~DNA repair,GO:0006337~nucleosome disassembly,GO:0006366~transcription from RNA polymerase II promoter,GO:0006368~transcription elongation from RNA polymerase II promoter,GO:0032786~positive regulation of DNA-templated transcription, elongation,GO:0032968~positive regulation of transcription elongation from RNA polymerase II promoter,GO:0034724~DNA replication…	SPT16 homolog, facilitates chromatin remodeling subunit(SUPT16H)
SOS2	26	cluster3	0.5341	0.534991	Promoter (<=1kb)	33	4.02586	0.0306136	0.248394	0.421538	hsa04010:MAPK signaling pathway,hsa04012:ErbB signaling pathway,hsa04014:Ras signaling pathway,hsa04062:Chemokine signaling pathway,hsa04068:FoxO signaling pathway,hsa04151:PI3K-Akt signaling pathway,hsa04320:Dorso-ventral axis formation,hsa04510:Focal adhesion,hsa04540:Gap junction,hsa04630:Jak-STAT signaling pathway,hsa04650:Natural killer cell mediated cytotoxicity,hsa04660:T cell receptor sig…	GO:0007264~small GTPase mediated signal transduction,GO:0035023~regulation of Rho protein signal transduction,GO:0043065~positive regulation of apoptotic process,GO:0043547~positive regulation of GTPase activity,GO:0051056~regulation of small GTPase mediated signal transduction,GO:0051057~positive regulation of small GTPase mediated signal transduction,	SOS Ras/Rho guanine nucleotide exchange factor 2(SOS2)
BIRC6	24	cluster3	1.83384	0.558159	Promoter (<=1kb)	1	3.95259	0.0226752	0.252999	0.445652	hsa04120:Ubiquitin mediated proteolysis,	GO:0006468~protein phosphorylation,GO:0006915~apoptotic process,GO:0007067~mitotic nuclear division,GO:0008284~positive regulation of cell proliferation,GO:0010951~negative regulation of endopeptidase activity,GO:0016567~protein ubiquitination,GO:0032465~regulation of cytokinesis,GO:0042127~regulation of cell proliferation,GO:0043066~negative regulation of apoptotic process,GO:0051301~cell divisi…	baculoviral IAP repeat containing 6(BIRC6)
PTPN11	23	cluster3	0.53327	0.380867	Promoter (<=1kb)	12	3.96121	0.00765675	0.252448	0.482213	hsa04014:Ras signaling pathway,hsa04630:Jak-STAT signaling pathway,hsa04650:Natural killer cell mediated cytotoxicity,hsa04670:Leukocyte transendothelial migration,hsa04722:Neurotrophin signaling pathway,hsa04920:Adipocytokine signaling pathway,hsa04931:Insulin resistance,hsa05120:Epithelial cell signaling in Helicobacter pylori infection,hsa05168:Herpes simplex infection,hsa05205:Proteoglycans i…	GO:0000077~DNA damage checkpoint,GO:0000187~activation of MAPK activity,GO:0006641~triglyceride metabolic process,GO:0007173~epidermal growth factor receptor signaling pathway,GO:0007229~integrin-mediated signaling pathway,GO:0007409~axonogenesis,GO:0007420~brain development,GO:0007507~heart development,GO:0008543~fibroblast growth factor receptor signaling pathway,GO:0009755~hormone-mediated sig…	protein tyrosine phosphatase, non-receptor type 11(PTPN11)
ARFGEF2	22	cluster3	0.55159	0.309534	Exon (uc002xtx.5/10564, exon 19 of 39)	1	4.07759	0.0162236	0.245243	0.519481	hsa04144:Endocytosis,	GO:0001881~receptor recycling,GO:0006887~exocytosis,GO:0006893~Golgi to plasma membrane transport,GO:0007032~endosome organization,GO:0010256~endomembrane system organization,GO:0015031~protein transport,GO:0032012~regulation of ARF protein signal transduction,GO:0032760~positive regulation of tumor necrosis factor production,GO:0035556~intracellular signal transduction,GO:0043547~positive regula…	ADP ribosylation factor guanine nucleotide exchange factor 2(ARFGEF2)
MYCBP2	21	cluster3	0.6916	0.507929	Promoter (<=1kb)	0	4.06897	0.00722181	0.245763	0.552381	0	GO:0006351~transcription, DNA-templated,GO:0006355~regulation of transcription, DNA-templated,GO:0016567~protein ubiquitination,	MYC binding protein 2, E3 ubiquitin protein ligase(MYCBP2)
TTBK2	21	cluster1	0.66149	0.247575	Promoter (<=1kb)	0	3.875	0.0208798	0.258065	0.442857	0	GO:0007224~smoothened signaling pathway,GO:0008360~regulation of cell shape,GO:0018105~peptidyl-serine phosphorylation,GO:0042384~cilium assembly,GO:0060271~cilium morphogenesis,	tau tubulin kinase 2(TTBK2)
NDST1	20	cluster3	1.19187	0.542431	Promoter (1-2kb)	2	4.43966	0.0890299	0.225243	0.363158	hsa00534:Glycosaminoglycan biosynthesis - heparan sulfate / heparin,hsa01100:Metabolic pathways,	GO:0000165~MAPK cascade,GO:0000271~polysaccharide biosynthetic process,GO:0003279~cardiac septum development,GO:0006024~glycosaminoglycan biosynthetic process,GO:0006477~protein sulfation,GO:0006954~inflammatory response,GO:0007224~smoothened signaling pathway,GO:0007585~respiratory gaseous exchange,GO:0008543~fibroblast growth factor receptor signaling pathway,GO:0015012~heparan sulfate proteogl…	N-deacetylase and N-sulfotransferase 1(NDST1)
BMPR2	20	cluster3	0.67721	0.357635	Exon (uc002uzf.5/659, exon 10 of 13)	5	3.96552	0.0181592	0.252174	0.505263	hsa04060:Cytokine-cytokine receptor interaction,hsa04350:TGF-beta signaling pathway,hsa04390:Hippo signaling pathway,hsa04550:Signaling pathways regulating pluripotency of stem cells,hsa05206:MicroRNAs in cancer,	GO:0001707~mesoderm formation,GO:0001893~maternal placenta development,GO:0001935~endothelial cell proliferation,GO:0001938~positive regulation of endothelial cell proliferation,GO:0001946~lymphangiogenesis,GO:0001974~blood vessel remodeling,GO:0002063~chondrocyte development,GO:0003085~negative regulation of systemic arterial blood pressure,GO:0003148~outflow tract septum morphogenesis,GO:000315…	bone morphogenetic protein receptor type 2(BMPR2)
SMOC1	20	cluster3	0.9822	0.259325	Promoter (1-2kb)	0	4.26293	0.142027	0.23458	0.431579	0	GO:0001654~eye development,GO:0007165~signal transduction,GO:0030154~cell differentiation,GO:0045667~regulation of osteoblast differentiation,GO:0060173~limb development,	SPARC related modular calcium binding 1(SMOC1)
HELZ	20	cluster3	0.53244	0.637576	Promoter (<=1kb)	0	4.09483	0.0290467	0.244211	0.473684	#N/A	#N/A	#N/A
MIA2	20	cluster1	0.74881	0.269375	Promoter (1-2kb)	0	3.76724	0.103065	0.265446	0.405263	0	GO:0006888~ER to Golgi vesicle-mediated transport,GO:0032527~protein exit from endoplasmic reticulum,GO:0035459~cargo loading into vesicle,GO:0042632~cholesterol homeostasis,GO:0042953~lipoprotein transport,GO:0043085~positive regulation of catalytic activity,GO:0070328~triglyceride homeostasis,GO:0070973~protein localization to endoplasmic reticulum exit site,GO:1905097~regulation of guanyl-nucl…	melanoma inhibitory activity 2(MIA2)
ATR	19	cluster3	0.83572	0.242801	Exon (uc003eux.5/545, exon 24 of 47)	4	4.21983	0.024156	0.236977	0.391813	hsa03460:Fanconi anemia pathway,hsa04110:Cell cycle,hsa04115:p53 signaling pathway,hsa05166:HTLV-I infection,	GO:0000077~DNA damage checkpoint,GO:0006260~DNA replication,GO:0006281~DNA repair,GO:0006974~cellular response to DNA damage stimulus,GO:0007049~cell cycle,GO:0007275~multicellular organism development,GO:0008156~negative regulation of DNA replication,GO:0018105~peptidyl-serine phosphorylation,GO:0032212~positive regulation of telomere maintenance via telomerase,GO:0034644~cellular response to UV…	ATR serine/threonine kinase(ATR)
AGO4	19	cluster1	0.60988	0.245988	Promoter (<=1kb)	0	3.625	0.11733	0.275862	0.368421	0	GO:0006402~mRNA catabolic process,GO:0007130~synaptonemal complex assembly,GO:0007140~male meiosis,GO:0007223~Wnt signaling pathway, calcium modulating pathway,GO:0008584~male gonad development,GO:0010501~RNA secondary structure unwinding,GO:0010586~miRNA metabolic process,GO:0022604~regulation of cell morphogenesis,GO:0031054~pre-miRNA processing,GO:0035194~posttranscriptional gene silencing by …	argonaute 4, RISC catalytic component(AGO4)
DMXL1	19	cluster1	0.59202	0.345154	Exon (uc063ggv.1/uc063ggv.1, exon 1 of 1)	0	4.12069	0.0578061	0.242678	0.28655	0	GO:0007035~vacuolar acidification,GO:0070072~vacuolar proton-transporting V-type ATPase complex assembly,	Dmx like 1(DMXL1)
SUN1	19	cluster3	0.95973	0.265098	Promoter (<=1kb)	0	3.98707	0.0761283	0.250811	0.508772	0	GO:0001503~ossification,GO:0006998~nuclear envelope organization,GO:0007129~synapsis,GO:0009612~response to mechanical stimulus,GO:0090286~cytoskeletal anchoring at nuclear membrane,GO:0090292~nuclear matrix anchoring at nuclear membrane,	Sad1 and UNC84 domain containing 1(SUN1)
MANBA	19	cluster3	0.53897	0.447968	Promoter (1-2kb)	2	3.6681	0.270756	0.27262	0.298246	hsa00511:Other glycan degradation,hsa04142:Lysosome,	GO:0005975~carbohydrate metabolic process,GO:0006464~cellular protein modification process,GO:0009313~oligosaccharide catabolic process,	mannosidase beta(MANBA)
KNL1	18	cluster5	0.62283	0.421967	Promoter (1-2kb)	0	5.7931	0.00886334	0.172619	0.503268	0	GO:0001675~acrosome assembly,GO:0007062~sister chromatid cohesion,GO:0007067~mitotic nuclear division,GO:0008608~attachment of spindle microtubules to kinetochore,GO:0010923~negative regulation of phosphatase activity,GO:0034080~CENP-A containing nucleosome assembly,GO:0034501~protein localization to kinetochore,GO:0051301~cell division,GO:0071173~spindle assembly checkpoint,	kinetochore scaffold 1(KNL1)
HERC1	18	cluster3	1.19507	0.39678	Promoter (<=1kb)	1	3.98276	0.0217194	0.251082	0.509804	hsa04120:Ubiquitin mediated proteolysis,	GO:0006810~transport,GO:0010507~negative regulation of autophagy,GO:0016567~protein ubiquitination,GO:0021702~cerebellar Purkinje cell differentiation,GO:0031175~neuron projection development,GO:0043547~positive regulation of GTPase activity,GO:0050885~neuromuscular process controlling balance,	HECT and RLD domain containing E3 ubiquitin protein ligase family member 1(HERC1)
CPD	18	cluster3	0.64928	0.268932	Promoter (1-2kb)	0	4.15086	0.00534969	0.240914	0.614379	0	GO:0006518~peptide metabolic process,GO:0016485~protein processing,	carboxypeptidase D(CPD)
KLF13	18	cluster3	0.88172	0.409762	Promoter (1-2kb)	0	4.34483	0.0378588	0.230159	0.424837	0	GO:0006366~transcription from RNA polymerase II promoter,GO:0008285~negative regulation of cell proliferation,GO:0045647~negative regulation of erythrocyte differentiation,GO:0045944~positive regulation of transcription from RNA polymerase II promoter,	Kruppel like factor 13(KLF13)
PAM	18	cluster3	0.91168	0.340136	Promoter (1-2kb)	0	4.03448	0.0299479	0.247863	0.470588	0	GO:0001519~peptide amidation,GO:0001666~response to hypoxia,GO:0001676~long-chain fatty acid metabolic process,GO:0006357~regulation of transcription from RNA polymerase II promoter,GO:0006518~peptide metabolic process,GO:0007076~mitotic chromosome condensation,GO:0007417~central nervous system development,GO:0007507~heart development,GO:0007595~lactation,GO:0009268~response to pH,GO:0009404~toxi…	peptidylglycine alpha-amidating monooxygenase(PAM)
DPY19L4	18	cluster5	0.83706	0.261188	Promoter (1-2kb)	0	5.08621	0.0197307	0.19661	0.437908	0	GO:0018406~protein C-linked glycosylation via 2'-alpha-mannosyl-L-tryptophan,	dpy-19 like 4 (C. elegans)(DPY19L4)
HIP1	17	cluster3	1.17904	0.415664	Exon (uc003uds.4/3092, exon 30 of 31)	1	4.375	0.0261615	0.228571	0.514706	hsa05016:Huntington's disease,	GO:0006351~transcription, DNA-templated,GO:0006355~regulation of transcription, DNA-templated,GO:0006915~apoptotic process,GO:0006919~activation of cysteine-type endopeptidase activity involved in apoptotic process,GO:0007010~cytoskeleton organization,GO:0030100~regulation of endocytosis,GO:0030154~cell differentiation,GO:0042981~regulation of apoptotic process,GO:0045742~positive regulation of e…	huntingtin interacting protein 1(HIP1)
ANP32E	17	cluster5	0.53404	0.275212	Promoter (<=1kb)	0	5.09483	0.0147658	0.196277	0.455882	0	GO:0006334~nucleosome assembly,GO:0006913~nucleocytoplasmic transport,GO:0016569~covalent chromatin modification,GO:0042981~regulation of apoptotic process,GO:0043086~negative regulation of catalytic activity,GO:0043486~histone exchange,	acidic nuclear phosphoprotein 32 family member E(ANP32E)
TTC37	17	cluster5	0.53818	0.337022	Promoter (<=1kb)	1	5.54741	0.0168362	0.180264	0.492647	hsa03018:RNA degradation,	0	tetratricopeptide repeat domain 37(TTC37)
KIF15	17	cluster5	0.6023	0.62499	Promoter (1-2kb)	0	5.56466	0.00797464	0.179706	0.426471	0	GO:0006890~retrograde vesicle-mediated transport, Golgi to ER,GO:0007018~microtubule-based movement,GO:0007067~mitotic nuclear division,GO:0008283~cell proliferation,GO:0019886~antigen processing and presentation of exogenous peptide antigen via MHC class II,	kinesin family member 15(KIF15)
LPCAT1	16	cluster3	0.67544	0.811565	Exon (uc063cab.1/uc063cab.1, exon 1 of 3)	3	4.54741	0.0380024	0.219905	0.366667	hsa00564:Glycerophospholipid metabolism,hsa00565:Ether lipid metabolism,hsa01100:Metabolic pathways,	GO:0006654~phosphatidic acid biosynthetic process,GO:0008152~metabolic process,GO:0008654~phospholipid biosynthetic process,GO:0019432~triglyceride biosynthetic process,GO:0036148~phosphatidylglycerol acyl-chain remodeling,GO:0036151~phosphatidylcholine acyl-chain remodeling,GO:0043129~surfactant homeostasis,GO:0045732~positive regulation of protein catabolic process,GO:0060041~retina development…	lysophosphatidylcholine acyltransferase 1(LPCAT1)
MYO5B	16	cluster3	1.2508	0.509837	Promoter (1-2kb)	0	3.99569	0.067543	0.25027	0.466667	0	GO:0003091~renal water homeostasis,GO:0015031~protein transport,GO:0016192~vesicle-mediated transport,GO:0032439~endosome localization,	myosin VB(MYO5B)
NBAS	16	cluster3	0.63976	0.519267	Exon (uc002rcc.3/51594, exon 4 of 52)	0	4.00862	0.0735438	0.249462	0.408333	0	GO:0000956~nuclear-transcribed mRNA catabolic process,GO:0006890~retrograde vesicle-mediated transport, Golgi to ER,GO:0015031~protein transport,GO:2000623~negative regulation of nuclear-transcribed mRNA catabolic process, nonsense-mediated decay,	neuroblastoma amplified sequence(NBAS)
SNX14	16	cluster5	0.57481	0.689896	Promoter (1-2kb)	0	5.92672	0.00338608	0.168727	0.533333	0	GO:0015031~protein transport,GO:0097352~autophagosome maturation,	sorting nexin 14(SNX14)
RRM1	16	cluster5	0.53818	0.694161	Promoter (<=1kb)	4	5.34483	0.0249429	0.187097	0.466667	hsa00230:Purine metabolism,hsa00240:Pyrimidine metabolism,hsa00480:Glutathione metabolism,hsa01100:Metabolic pathways,	GO:0000278~mitotic cell cycle,GO:0006206~pyrimidine nucleobase metabolic process,GO:0006260~DNA replication,GO:0008584~male gonad development,GO:0009263~deoxyribonucleotide biosynthetic process,GO:0010212~response to ionizing radiation,GO:0015949~nucleobase-containing small molecule interconversion,GO:0021846~cell proliferation in forebrain,GO:0051290~protein heterotetramerization,GO:0055114~oxid…	ribonucleotide reductase catalytic subunit M1(RRM1)
BRD3	16	cluster3	0.64193	0.460495	Promoter (<=1kb)	0	4.5819	0.0115431	0.21825	0.45	0	GO:0006351~transcription, DNA-templated,GO:0006357~regulation of transcription from RNA polymerase II promoter,GO:0016569~covalent chromatin modification,	bromodomain containing 3(BRD3)
NCKAP1	15	cluster3	0.70396	0.49984	Promoter (1-2kb)	1	4.25862	0.0285035	0.234818	0.342857	hsa04810:Regulation of actin cytoskeleton,	GO:0006915~apoptotic process,GO:0007417~central nervous system development,GO:0010592~positive regulation of lamellipodium assembly,GO:0016032~viral process,GO:0016601~Rac protein signal transduction,GO:0038096~Fc-gamma receptor signaling pathway involved in phagocytosis,GO:0048010~vascular endothelial growth factor receptor signaling pathway,GO:2000601~positive regulation of Arp2/3 complex-media…	NCK associated protein 1(NCKAP1)
MET	15	cluster3	0.579	0.496911	Promoter (<=1kb)	16	3.96983	0.0143618	0.2519	0.628571	hsa04014:Ras signaling pathway,hsa04015:Rap1 signaling pathway,hsa04151:PI3K-Akt signaling pathway,hsa04360:Axon guidance,hsa04510:Focal adhesion,hsa04520:Adherens junction,hsa05100:Bacterial invasion of epithelial cells,hsa05120:Epithelial cell signaling in Helicobacter pylori infection,hsa05144:Malaria,hsa05200:Pathways in cancer,hsa05202:Transcriptional misregulation in cancer,hsa05205:Proteog…	GO:0001886~endothelial cell morphogenesis,GO:0007165~signal transduction,GO:0007166~cell surface receptor signaling pathway,GO:0007169~transmembrane receptor protein tyrosine kinase signaling pathway,GO:0008283~cell proliferation,GO:0010507~negative regulation of autophagy,GO:0018108~peptidyl-tyrosine phosphorylation,GO:0045944~positive regulation of transcription from RNA polymerase II promoter,…	MET proto-oncogene, receptor tyrosine kinase(MET)
MAL2	15	cluster1	1.01116	0.490821	Promoter (<=1kb)	0	4.22414	0.0536679	0.236735	0.342857	0	GO:0001766~membrane raft polarization,GO:0008104~protein localization,GO:0042552~myelination,GO:0045056~transcytosis,	mal, T-cell differentiation protein 2 (gene/pseudogene)(MAL2)
FREM2	15	cluster1	1.09153	0.283963	Exon (uc058wnm.1/uc058wnm.1, exon 1 of 2)	0	3.94828	0.0777737	0.253275	0.409524	0	GO:0002009~morphogenesis of an epithelium,GO:0007154~cell communication,GO:0007155~cell adhesion,GO:0007507~heart development,GO:0048839~inner ear development,	FRAS1 related extracellular matrix protein 2(FREM2)
UBLCP1	15	cluster5	0.64193	0.260869	Promoter (1-2kb)	0	5.00862	0.0188508	0.199656	0.466667	0	GO:0006470~protein dephosphorylation,	ubiquitin like domain containing CTD phosphatase 1(UBLCP1)
TTC28	15	cluster3	0.53897	0.243295	Promoter (1-2kb)	0	3.875	0.0997576	0.258065	0.457143	0	GO:0007067~mitotic nuclear division,GO:0007346~regulation of mitotic cell cycle,GO:0051301~cell division,	tetratricopeptide repeat domain 28(TTC28)
FANCI	15	cluster3	0.59255	0.357773	Promoter (<=1kb)	1	4.31897	0.0187013	0.231537	0.390476	hsa03460:Fanconi anemia pathway,	GO:0006281~DNA repair,GO:0007095~mitotic G2 DNA damage checkpoint,GO:0031398~positive regulation of protein ubiquitination,GO:0036297~interstrand cross-link repair,	Fanconi anemia complementation group I(FANCI)
MYO1D	15	cluster3	0.72475	0.246953	Exon (uc002hho.2/4642, exon 5 of 22)	0	4.60776	0.0081001	0.217025	0.495238	0	GO:0010923~negative regulation of phosphatase activity,GO:0051641~cellular localization,GO:0061502~early endosome to recycling endosome transport,	myosin ID(MYO1D)
AP3M1	15	cluster3	0.70559	0.421298	Promoter (1-2kb)	1	4.36207	0.0222734	0.229249	0.295238	hsa04142:Lysosome,	GO:0006622~protein targeting to lysosome,GO:0006886~intracellular protein transport,GO:0008089~anterograde axonal transport,GO:0016192~vesicle-mediated transport,GO:0048490~anterograde synaptic vesicle transport,	adaptor related protein complex 3 mu 1 subunit(AP3M1)
STARD13	15	cluster3	0.8258	0.296638	Exon (uc058wjg.1/uc058wjg.1, exon 1 of 1)	0	4.11207	0.0222038	0.243187	0.447619	0	GO:0007165~signal transduction,GO:0043542~endothelial cell migration,GO:0043547~positive regulation of GTPase activity,GO:0051056~regulation of small GTPase mediated signal transduction,GO:0090051~negative regulation of cell migration involved in sprouting angiogenesis,GO:0097498~endothelial tube lumen extension,	StAR related lipid transfer domain containing 13(STARD13)
KDM4C	15	cluster3	0.53738	0.351819	Promoter (<=1kb)	0	4.18966	0.0116528	0.238683	0.504762	0	GO:0006351~transcription, DNA-templated,GO:0006357~regulation of transcription from RNA polymerase II promoter,GO:0008284~positive regulation of cell proliferation,GO:0033169~histone H3-K9 demethylation,GO:0055114~oxidation-reduction process,	lysine demethylase 4C(KDM4C)
RAI14	15	cluster1	0.69447	0.62582	Promoter (<=1kb)	0	3.90086	0.0332305	0.256354	0.371429	#N/A	#N/A	#N/A
AKAP11	14	cluster1	0.66593	0.707847	Exon (uc001uys.2/11215, exon 11 of 13)	0	4.28017	0.018765	0.233635	0.362637	0	GO:0010738~regulation of protein kinase A signaling,GO:0035556~intracellular signal transduction,	A-kinase anchoring protein 11(AKAP11)
PRKAA1	14	cluster1	0.79683	0.300849	Promoter (1-2kb)	13	4.22845	0.0412551	0.236493	0.318681	hsa04068:FoxO signaling pathway,hsa04140:Regulation of autophagy,hsa04150:mTOR signaling pathway,hsa04151:PI3K-Akt signaling pathway,hsa04152:AMPK signaling pathway,hsa04710:Circadian rhythm,hsa04910:Insulin signaling pathway,hsa04920:Adipocytokine signaling pathway,hsa04921:Oxytocin signaling pathway,hsa04922:Glucagon signaling pathway,hsa04931:Insulin resistance,hsa04932:Non-alcoholic fatty liv…	GO:0000187~activation of MAPK activity,GO:0001666~response to hypoxia,GO:0006006~glucose metabolic process,GO:0006351~transcription, DNA-templated,GO:0006355~regulation of transcription, DNA-templated,GO:0006468~protein phosphorylation,GO:0006633~fatty acid biosynthetic process,GO:0006695~cholesterol biosynthetic process,GO:0007050~cell cycle arrest,GO:0007165~signal transduction,GO:0008284~posit…	protein kinase AMP-activated catalytic subunit alpha 1(PRKAA1)
DENND4C	14	cluster1	0.72776	0.787866	Promoter (<=1kb)	0	4.25431	0.0320287	0.235056	0.373626	0	GO:0015031~protein transport,GO:0032869~cellular response to insulin stimulus,GO:0043547~positive regulation of GTPase activity,GO:0072659~protein localization to plasma membrane,	DENN domain containing 4C(DENND4C)
IPO8	14	cluster1	0.7254	0.248159	Promoter (1-2kb)	0	3.8319	0.0157595	0.260967	0.483516	0	GO:0006606~protein import into nucleus,GO:0006886~intracellular protein transport,GO:0007165~signal transduction,GO:0031047~gene silencing by RNA,	importin 8(IPO8)
ZMYM4	14	cluster1	1.06345	0.346807	Exon (uc057erw.1/9202, exon 3 of 3)	0	3.97414	0.0145608	0.251627	0.538462	0	GO:0006357~regulation of transcription from RNA polymerase II promoter,GO:0007010~cytoskeleton organization,GO:0007275~multicellular organism development,GO:0022604~regulation of cell morphogenesis,	zinc finger MYM-type containing 4(ZMYM4)
PPM1B	14	cluster3	0.91597	0.624685	Promoter (<=1kb)	1	4.03017	0.00778648	0.248128	0.516484	hsa04010:MAPK signaling pathway,	GO:0006470~protein dephosphorylation,GO:0006499~N-terminal protein myristoylation,GO:0032688~negative regulation of interferon-beta production,GO:0035970~peptidyl-threonine dephosphorylation,GO:0042347~negative regulation of NF-kappaB import into nucleus,GO:0043124~negative regulation of I-kappaB kinase/NF-kappaB signaling,GO:0050687~negative regulation of defense response to virus,	protein phosphatase, Mg2+/Mn2+ dependent 1B(PPM1B)
KNTC1	13	cluster5	0.8464	0.498685	Promoter (<=1kb)	0	5.04741	0.0100128	0.198121	0.5	0	GO:0006461~protein complex assembly,GO:0007062~sister chromatid cohesion,GO:0007067~mitotic nuclear division,GO:0007093~mitotic cell cycle checkpoint,GO:0007096~regulation of exit from mitosis,GO:0051301~cell division,	kinetochore associated 1(KNTC1)
MSH2	13	cluster5	1.1397	0.262096	Promoter (<=1kb)	3	5.125	0.0104161	0.195122	0.602564	hsa03430:Mismatch repair,hsa05200:Pathways in cancer,hsa05210:Colorectal cancer,	GO:0000710~meiotic mismatch repair,GO:0001701~in utero embryonic development,GO:0006119~oxidative phosphorylation,GO:0006281~DNA repair,GO:0006298~mismatch repair,GO:0006301~postreplication repair,GO:0006302~double-strand break repair,GO:0006311~meiotic gene conversion,GO:0007050~cell cycle arrest,GO:0007131~reciprocal meiotic recombination,GO:0007281~germ cell development,GO:0008340~determinatio…	mutS homolog 2(MSH2)
NIPBL	13	cluster3	0.56638	0.438411	Promoter (1-2kb)	0	4.34914	0.00559638	0.229931	0.461538	0	GO:0000122~negative regulation of transcription from RNA polymerase II promoter,GO:0001656~metanephros development,GO:0003007~heart morphogenesis,GO:0003151~outflow tract morphogenesis,GO:0006974~cellular response to DNA damage stimulus,GO:0007064~mitotic sister chromatid cohesion,GO:0007420~brain development,GO:0007605~sensory perception of sound,GO:0010468~regulation of gene expression,GO:00198…	NIPBL, cohesin loading factor(NIPBL)
FBLN5	13	cluster3	0.65752	0.312512	Promoter (<=1kb)	0	4.65517	0.0232821	0.214815	0.435897	0	GO:0001558~regulation of cell growth,GO:0007160~cell-matrix adhesion,GO:0030198~extracellular matrix organization,GO:0034394~protein localization to cell surface,GO:0046903~secretion,GO:0048251~elastic fiber assembly,GO:2000121~regulation of removal of superoxide radicals,	fibulin 5(FBLN5)
RABGAP1	13	cluster3	0.62182	0.754076	Promoter (1-2kb)	0	4.03448	0.00426463	0.247863	0.589744	0	GO:0006886~intracellular protein transport,GO:0007049~cell cycle,GO:0031338~regulation of vesicle fusion,GO:0090630~activation of GTPase activity,GO:1902017~regulation of cilium assembly,	RAB GTPase activating protein 1(RABGAP1)
RICTOR	13	cluster1	0.8343	0.431228	Promoter (<=1kb)	1	4.67672	0.0620576	0.213825	0.294872	hsa04150:mTOR signaling pathway,	GO:0001938~positive regulation of endothelial cell proliferation,GO:0009790~embryo development,GO:0010468~regulation of gene expression,GO:0018105~peptidyl-serine phosphorylation,GO:0030010~establishment of cell polarity,GO:0030838~positive regulation of actin filament polymerization,GO:0030950~establishment or maintenance of actin cytoskeleton polarity,GO:0031295~T cell costimulation,GO:0031532~…	RPTOR independent companion of MTOR complex 2(RICTOR)
PTEN	13	cluster5	0.5874	0.237795	Exon (uc001kfb.4/5728, exon 7 of 9)	18	4.60345	0.0204319	0.217228	0.346154	hsa00562:Inositol phosphate metabolism,hsa04068:FoxO signaling pathway,hsa04070:Phosphatidylinositol signaling system,hsa04071:Sphingolipid signaling pathway,hsa04115:p53 signaling pathway,hsa04150:mTOR signaling pathway,hsa04151:PI3K-Akt signaling pathway,hsa04510:Focal adhesion,hsa04931:Insulin resistance,hsa05161:Hepatitis B,hsa05200:Pathways in cancer,hsa05206:MicroRNAs in cancer,hsa05213:End…	GO:0000079~regulation of cyclin-dependent protein serine/threonine kinase activity,GO:0001525~angiogenesis,GO:0001933~negative regulation of protein phosphorylation,GO:0002902~regulation of B cell apoptotic process,GO:0006470~protein dephosphorylation,GO:0006661~phosphatidylinositol biosynthetic process,GO:0006915~apoptotic process,GO:0007270~neuron-neuron synaptic transmission,GO:0007416~synapse…	phosphatase and tensin homolog(PTEN)
RPS6KB1	13	cluster3	0.58307	0.361519	Promoter (1-2kb)	12	4.30603	0.0117627	0.232232	0.435897	hsa04012:ErbB signaling pathway,hsa04066:HIF-1 signaling pathway,hsa04150:mTOR signaling pathway,hsa04151:PI3K-Akt signaling pathway,hsa04152:AMPK signaling pathway,hsa04350:TGF-beta signaling pathway,hsa04666:Fc gamma R-mediated phagocytosis,hsa04910:Insulin signaling pathway,hsa04931:Insulin resistance,hsa05205:Proteoglycans in cancer,hsa05221:Acute myeloid leukemia,hsa05231:Choline metabolism …	GO:0000082~G1/S transition of mitotic cell cycle,GO:0001662~behavioral fear response,GO:0003009~skeletal muscle contraction,GO:0006468~protein phosphorylation,GO:0006915~apoptotic process,GO:0007165~signal transduction,GO:0007281~germ cell development,GO:0007568~aging,GO:0007584~response to nutrient,GO:0007616~long-term memory,GO:0009408~response to heat,GO:0009611~response to wounding,GO:0009612…	ribosomal protein S6 kinase B1(RPS6KB1)
RABGAP1L	13	cluster1	0.51358	0.30899	Exon (uc057nls.1/uc057nls.1, exon 2 of 2)	0	4.8319	0.0271311	0.206958	0.423077	0	GO:0006886~intracellular protein transport,GO:0031338~regulation of vesicle fusion,GO:0032880~regulation of protein localization,GO:0090630~activation of GTPase activity,	RAB GTPase activating protein 1 like(RABGAP1L)
ZNF318	12	cluster3	0.75408	0.521955	Promoter (<=1kb)	0	4.03879	0.00421431	0.247599	0.69697	0	GO:0006351~transcription, DNA-templated,GO:0006355~regulation of transcription, DNA-templated,GO:0051321~meiotic cell cycle,	zinc finger protein 318(ZNF318)
SYNE2	12	cluster3	1.11574	0.292352	Exon (uc001xgl.5/23224, exon 33 of 116)	0	4.32328	0.000971	0.231306	0.772727	0	GO:0006998~nuclear envelope organization,GO:0007097~nuclear migration,GO:0007163~establishment or maintenance of cell polarity,GO:0010761~fibroblast migration,GO:0030335~positive regulation of cell migration,GO:0031022~nuclear migration along microfilament,GO:0034504~protein localization to nucleus,GO:0051642~centrosome localization,GO:0090286~cytoskeletal anchoring at nuclear membrane,	spectrin repeat containing nuclear envelope protein 2(SYNE2)
BMPR1A	12	cluster1	0.5874	0.58633	Promoter (1-2kb)	4	4.14655	0.0678097	0.241164	0.287879	hsa04060:Cytokine-cytokine receptor interaction,hsa04350:TGF-beta signaling pathway,hsa04390:Hippo signaling pathway,hsa04550:Signaling pathways regulating pluripotency of stem cells,	GO:0001701~in utero embryonic development,GO:0001707~mesoderm formation,GO:0001756~somitogenesis,GO:0001880~Mullerian duct regression,GO:0002053~positive regulation of mesenchymal cell proliferation,GO:0002062~chondrocyte differentiation,GO:0003148~outflow tract septum morphogenesis,GO:0003151~outflow tract morphogenesis,GO:0003161~cardiac conduction system development,GO:0003183~mitral valve mor…	bone morphogenetic protein receptor type 1A(BMPR1A)
USP34	12	cluster3	0.66748	0.471628	Promoter (1-2kb)	0	4.31897	0.0057209	0.231537	0.5	0	GO:0006355~regulation of transcription, DNA-templated,GO:0006511~ubiquitin-dependent protein catabolic process,GO:0016055~Wnt signaling pathway,GO:0016578~histone deubiquitination,GO:0016579~protein deubiquitination,GO:0071108~protein K48-linked deubiquitination,GO:0090263~positive regulation of canonical Wnt signaling pathway,	ubiquitin specific peptidase 34(USP34)
FBN1	12	cluster1	0.53493	0.350169	Promoter (1-2kb)	0	4.51293	0.00103118	0.221585	0.636364	0	GO:0001501~skeletal system development,GO:0001656~metanephros development,GO:0006006~glucose metabolic process,GO:0007507~heart development,GO:0010737~protein kinase A signaling,GO:0022617~extracellular matrix disassembly,GO:0030198~extracellular matrix organization,GO:0033627~cell adhesion mediated by integrin,GO:0034199~activation of protein kinase A activity,GO:0035582~sequestering of BMP in e…	fibrillin 1(FBN1)
ELMOD2	12	cluster5	0.54194	0.36142	Promoter (<=1kb)	0	5.14224	0.0313943	0.194468	0.469697	0	GO:0043547~positive regulation of GTPase activity,GO:0050688~regulation of defense response to virus,GO:0051607~defense response to virus,	ELMO domain containing 2(ELMOD2)
FBXO38	12	cluster5	0.58521	0.344645	Promoter (1-2kb)	0	5.36638	0.0217681	0.186345	0.484848	0	GO:0010976~positive regulation of neuron projection development,	F-box protein 38(FBXO38)
PHF20	12	cluster3	1.52036	0.39722	Promoter (1-2kb)	0	4.41379	0.000693	0.226562	0.742424	0	GO:0006351~transcription, DNA-templated,GO:0006355~regulation of transcription, DNA-templated,GO:0043981~histone H4-K5 acetylation,GO:0043982~histone H4-K8 acetylation,GO:0043984~histone H4-K16 acetylation,GO:1901796~regulation of signal transduction by p53 class mediator,	PHD finger protein 20(PHF20)
PHTF1	12	cluster3	0.79796	0.302739	Promoter (<=1kb)	0	4.07759	0.00242494	0.245243	0.590909	0	GO:0006351~transcription, DNA-templated,GO:0006355~regulation of transcription, DNA-templated,	putative homeodomain transcription factor 1(PHTF1)
SUDS3	12	cluster3	0.9655	0.709373	Promoter (<=1kb)	0	4.31034	0.00281745	0.232	0.621212	0	GO:0000122~negative regulation of transcription from RNA polymerase II promoter,GO:0006351~transcription, DNA-templated,GO:0006915~apoptotic process,GO:0016575~histone deacetylation,GO:0021762~substantia nigra development,GO:0043065~positive regulation of apoptotic process,GO:0045892~negative regulation of transcription, DNA-templated,	SDS3 homolog, SIN3A corepressor complex component(SUDS3)
RRM2B	12	cluster1	0.53244	0.264992	Promoter (1-2kb)	5	4.43103	0.0844597	0.225681	0.348485	hsa00230:Purine metabolism,hsa00240:Pyrimidine metabolism,hsa00480:Glutathione metabolism,hsa01100:Metabolic pathways,hsa04115:p53 signaling pathway,	GO:0001822~kidney development,GO:0003014~renal system process,GO:0006264~mitochondrial DNA replication,GO:0006281~DNA repair,GO:0006979~response to oxidative stress,GO:0009186~deoxyribonucleoside diphosphate metabolic process,GO:0009200~deoxyribonucleoside triphosphate metabolic process,GO:0009263~deoxyribonucleotide biosynthetic process,GO:0014075~response to amine,GO:0015949~nucleobase-containi…	ribonucleotide reductase regulatory TP53 inducible subunit M2B(RRM2B)
ZNF770	11	cluster3	0.75363	0.811962	Promoter (<=1kb)	0	4.7069	0.0113438	0.212454	0.436364	0	GO:0006351~transcription, DNA-templated,GO:0006357~regulation of transcription from RNA polymerase II promoter,	zinc finger protein 770(ZNF770)
MTREX	11	cluster5	0.92253	0.390268	Promoter (1-2kb)	0	6.1681	0.00197814	0.162124	0.690909	#N/A	#N/A	#N/A
CAPZA2	11	cluster5	0.67159	0.416118	Promoter (1-2kb)	1	6.2069	0.0012762	0.161111	0.672727	hsa04144:Endocytosis,	GO:0006461~protein complex assembly,GO:0006928~movement of cell or subcellular component,GO:0007596~blood coagulation,GO:0045087~innate immune response,GO:0051016~barbed-end actin filament capping,	capping actin protein of muscle Z-line alpha subunit 2(CAPZA2)
MAP4K5	11	cluster3	0.579	0.403577	Promoter (<=1kb)	0	4.49138	0.0149949	0.222649	0.327273	0	GO:0000185~activation of MAPKKK activity,GO:0006468~protein phosphorylation,GO:0007257~activation of JUN kinase activity,GO:0035556~intracellular signal transduction,	mitogen-activated protein kinase kinase kinase kinase 5(MAP4K5)
PRKD3	11	cluster1	0.78172	0.418832	Promoter (<=1kb)	2	4.29741	0.00233419	0.232698	0.563636	hsa04015:Rap1 signaling pathway,hsa04925:Aldosterone synthesis and secretion,	GO:0006468~protein phosphorylation,GO:0007205~protein kinase C-activating G-protein coupled receptor signaling pathway,GO:0018105~peptidyl-serine phosphorylation,GO:0035556~intracellular signal transduction,GO:0089700~protein kinase D signaling,	protein kinase D3(PRKD3)
ETNK1	11	cluster1	1.1673	0.447835	Exon (uc058lxy.1/uc058lxy.1, exon 3 of 3)	2	4.24569	0.0227482	0.235533	0.4	hsa00564:Glycerophospholipid metabolism,hsa01100:Metabolic pathways,	GO:0006646~phosphatidylethanolamine biosynthetic process,GO:0016310~phosphorylation,	ethanolamine kinase 1(ETNK1)
DENND6A	11	cluster1	0.74315	0.243026	Promoter (<=1kb)	0	4.13793	0.0104274	0.241667	0.527273	0	GO:0043547~positive regulation of GTPase activity,GO:2000049~positive regulation of cell-cell adhesion mediated by cadherin,	DENN domain containing 6A(DENND6A)
YLPM1	10	cluster3	1.02445	0.361027	Exon (uc001xqj.5/56252, exon 5 of 21)	0	4.38362	0.0262406	0.228122	0.533333	0	GO:0006351~transcription, DNA-templated,GO:0006355~regulation of transcription, DNA-templated,	YLP motif containing 1(YLPM1)
SCOC	10	cluster5	1.17204	0.481348	Exon (uc011chi.3/1047, exon 13 of 16)	0	6.02586	0.0142549	0.165951	0.488889	0	GO:0016239~positive regulation of macroautophagy,GO:0061635~regulation of protein complex stability,	short coiled-coil protein(SCOC)
LTBP1	10	cluster1	0.9822	0.442716	Exon (uc021vft.2/4052, exon 31 of 34)	1	4.53017	0.00648425	0.220742	0.577778	hsa04350:TGF-beta signaling pathway,	GO:0003281~ventricular septum development,GO:0007178~transmembrane receptor protein serine/threonine kinase signaling pathway,GO:0035583~sequestering of TGFbeta in extracellular matrix,GO:0035904~aorta development,GO:0060976~coronary vasculature development,	latent transforming growth factor beta binding protein 1(LTBP1)
BIRC2	10	cluster1	0.58521	0.532978	Promoter (<=1kb)	9	4.40948	0.00716382	0.226784	0.444444	hsa04064:NF-kappa B signaling pathway,hsa04120:Ubiquitin mediated proteolysis,hsa04210:Apoptosis,hsa04510:Focal adhesion,hsa04621:NOD-like receptor signaling pathway,hsa04668:TNF signaling pathway,hsa05145:Toxoplasmosis,hsa05200:Pathways in cancer,hsa05222:Small cell lung cancer,	GO:0000209~protein polyubiquitination,GO:0001666~response to hypoxia,GO:0001890~placenta development,GO:0006351~transcription, DNA-templated,GO:0006355~regulation of transcription, DNA-templated,GO:0006921~cellular component disassembly involved in execution phase of apoptosis,GO:0007166~cell surface receptor signaling pathway,GO:0007249~I-kappaB kinase/NF-kappaB signaling,GO:0010803~regulation o…	baculoviral IAP repeat containing 2(BIRC2)
TUBGCP5	10	cluster1	1.72796	0.380777	Promoter (1-2kb)	0	4.21121	0.0199494	0.237462	0.422222	0	GO:0007020~microtubule nucleation,GO:0007126~meiotic nuclear division,GO:0031122~cytoplasmic microtubule organization,GO:0051298~centrosome duplication,GO:0051415~interphase microtubule nucleation by interphase microtubule organizing center,GO:0090307~mitotic spindle assembly,	tubulin gamma complex associated protein 5(TUBGCP5)
LBR	10	cluster1	0.81582	0.363147	Promoter (1-2kb)	0	3.91379	0.0259334	0.255507	0.466667	0	GO:0006695~cholesterol biosynthetic process,GO:0016126~sterol biosynthetic process,GO:0055114~oxidation-reduction process,	lamin B receptor(LBR)
PYGO2	10	cluster3	0.79364	0.327242	Promoter (<=1kb)	0	4.97845	0.0235448	0.200866	0.333333	0	GO:0001701~in utero embryonic development,GO:0001822~kidney development,GO:0002088~lens development in camera-type eye,GO:0007289~spermatid nucleus differentiation,GO:0007420~brain development,GO:0009791~post-embryonic development,GO:0016055~Wnt signaling pathway,GO:0030879~mammary gland development,GO:0033599~regulation of mammary gland epithelial cell proliferation,GO:0035065~regulation of hist…	pygopus family PHD finger 2(PYGO2)
COPB2	10	cluster5	0.5477	0.531661	Promoter (<=1kb)	0	6.1681	0.000221	0.162124	0.777778	0	GO:0006886~intracellular protein transport,GO:0006888~ER to Golgi vesicle-mediated transport,GO:0006890~retrograde vesicle-mediated transport, Golgi to ER,GO:0006891~intra-Golgi vesicle-mediated transport,GO:0016192~vesicle-mediated transport,GO:1901998~toxin transport,	coatomer protein complex subunit beta 2(COPB2)
OSBPL1A	10	cluster3	1.80743	0.749252	Promoter (<=1kb)	0	4.17241	0.00171522	0.239669	0.711111	0	GO:0006869~lipid transport,GO:0008203~cholesterol metabolic process,GO:0016192~vesicle-mediated transport,GO:0019886~antigen processing and presentation of exogenous peptide antigen via MHC class II,	oxysterol binding protein like 1A(OSBPL1A)
VPS41	10	cluster1	1.06416	0.369158	Promoter (<=1kb)	0	4.68534	0.0224559	0.213431	0.4	0	GO:0006623~protein targeting to vacuole,GO:0006886~intracellular protein transport,GO:0006914~autophagy,GO:0008333~endosome to lysosome transport,GO:0016192~vesicle-mediated transport,GO:0034058~endosomal vesicle fusion,GO:0035542~regulation of SNARE complex assembly,GO:0042144~vacuole fusion, non-autophagic,GO:0045055~regulated exocytosis,GO:0048193~Golgi vesicle transport,GO:1902774~late endoso…	VPS41, HOPS complex subunit(VPS41)
ELOVL7	10	cluster3	0.78247	0.781611	Promoter (1-2kb)	1	4.25862	0.000925	0.234818	0.511111	hsa00062:Fatty acid elongation,	GO:0006633~fatty acid biosynthetic process,GO:0006636~unsaturated fatty acid biosynthetic process,GO:0019367~fatty acid elongation, saturated fatty acid,GO:0030148~sphingolipid biosynthetic process,GO:0034625~fatty acid elongation, monounsaturated fatty acid,GO:0034626~fatty acid elongation, polyunsaturated fatty acid,GO:0035338~long-chain fatty-acyl-CoA biosynthetic process,GO:0042761~very long-…	ELOVL fatty acid elongase 7(ELOVL7)
PLXNB2	9	cluster3	1.01945	0.37946	Promoter (<=1kb)	1	5.23276	0.0097488	0.191104	0.472222	hsa04360:Axon guidance,	GO:0001843~neural tube closure,GO:0001932~regulation of protein phosphorylation,GO:0007156~homophilic cell adhesion via plasma membrane adhesion molecules,GO:0007162~negative regulation of cell adhesion,GO:0007405~neuroblast proliferation,GO:0007420~brain development,GO:0008360~regulation of cell shape,GO:0010976~positive regulation of neuron projection development,GO:0030334~regulation of cell m…	plexin B2(PLXNB2)
IFT81	9	cluster5	0.85961	0.466103	Exon (uc058tci.1/28981, exon 4 of 5)	0	6.21983	0.00104422	0.160776	0.722222	0	GO:0007283~spermatogenesis,GO:0035735~intraciliary transport involved in cilium morphogenesis,GO:0042073~intraciliary transport,GO:0042384~cilium assembly,GO:0060271~cilium morphogenesis,	intraflagellar transport 81(IFT81)
DCAF1	9	cluster3	0.98815	0.779842	Promoter (<=1kb)	0	4.45259	0.00309761	0.224589	0.527778	0	GO:0000122~negative regulation of transcription from RNA polymerase II promoter,GO:0006351~transcription, DNA-templated,GO:0016032~viral process,GO:0016567~protein ubiquitination,GO:0030183~B cell differentiation,GO:0033151~V(D)J recombination,GO:0035212~cell competition in a multicellular organism,GO:1990245~histone H2A-T120 phosphorylation,	DDB1 and CUL4 associated factor 1(DCAF1)
STRN3	9	cluster3	0.53161	0.284152	Promoter (1-2kb)	0	4.65948	0.000125	0.214616	0.833333	0	GO:0000122~negative regulation of transcription from RNA polymerase II promoter,GO:0032355~response to estradiol,GO:0033147~negative regulation of intracellular estrogen receptor signaling pathway,GO:0045892~negative regulation of transcription, DNA-templated,GO:0045944~positive regulation of transcription from RNA polymerase II promoter,	striatin 3(STRN3)
U2SURP	9	cluster5	1.26051	0.539229	Exon (uc062oqq.1/23350, exon 8 of 27)	1	4.91379	0.0131465	0.203509	0.555556	hsa03040:Spliceosome,	GO:0006396~RNA processing,	U2 snRNP associated SURP domain containing(U2SURP)
ST7L	9	cluster1	0.86784	0.421522	Promoter (<=1kb)	0	3.92241	0.025126	0.254945	0.527778	0	GO:0030308~negative regulation of cell growth,	suppression of tumorigenicity 7 like(ST7L)
SDCCAG8	9	cluster1	0.52187	0.22841	Promoter (<=1kb)	0	5.3319	0.0105417	0.187551	0.527778	0	GO:0000086~G2/M transition of mitotic cell cycle,GO:0001764~neuron migration,GO:0030010~establishment of cell polarity,GO:0035148~tube formation,GO:0051297~centrosome organization,	serologically defined colon cancer antigen 8(SDCCAG8)
ATP6AP1	9	cluster3	1.21337	0.267118	Promoter (<=1kb)	9	5.31466	0.0170066	0.188159	0.333333	hsa00190:Oxidative phosphorylation,hsa01100:Metabolic pathways,hsa04142:Lysosome,hsa04145:Phagosome,hsa05110:Vibrio cholerae infection,hsa05120:Epithelial cell signaling in Helicobacter pylori infection,hsa05152:Tuberculosis,hsa05161:Hepatitis B,hsa05323:Rheumatoid arthritis,	GO:0008286~insulin receptor signaling pathway,GO:0015991~ATP hydrolysis coupled proton transport,GO:0015992~proton transport,GO:0033572~transferrin transport,GO:0034220~ion transmembrane transport,GO:0045669~positive regulation of osteoblast differentiation,GO:0045780~positive regulation of bone resorption,GO:0045851~pH reduction,GO:0045921~positive regulation of exocytosis,GO:0051656~establishme…	ATPase H+ transporting accessory protein 1(ATP6AP1)
NUP214	9	cluster3	0.53327	0.396296	Promoter (<=1kb)	1	5.11638	0.0160131	0.195451	0.416667	hsa03013:RNA transport,	GO:0006405~RNA export from nucleus,GO:0006406~mRNA export from nucleus,GO:0006409~tRNA export from nucleus,GO:0006606~protein import into nucleus,GO:0006611~protein export from nucleus,GO:0007077~mitotic nuclear envelope disassembly,GO:0010827~regulation of glucose transport,GO:0016032~viral process,GO:0016925~protein sumoylation,GO:0019083~viral transcription,GO:0031047~gene silencing by RNA,GO:…	nucleoporin 214(NUP214)
CCNC	9	cluster5	0.57151	0.617254	Promoter (1-2kb)	0	5.97845	0.000376	0.167267	0.694444	0	GO:0006367~transcription initiation from RNA polymerase II promoter,GO:0006468~protein phosphorylation,GO:0045737~positive regulation of cyclin-dependent protein serine/threonine kinase activity,GO:0045944~positive regulation of transcription from RNA polymerase II promoter,GO:1901409~positive regulation of phosphorylation of RNA polymerase II C-terminal domain,	cyclin C(CCNC)
SELENON	9	cluster1	0.63584	0.26545	Promoter (<=1kb)	0	4.96983	0.00733239	0.201214	0.416667	0	GO:0003016~respiratory system process,GO:0007005~mitochondrion organization,GO:0014816~skeletal muscle satellite cell differentiation,GO:0014834~skeletal muscle satellite cell maintenance involved in skeletal muscle regeneration,GO:0014858~positive regulation of skeletal muscle cell proliferation,GO:0014873~response to muscle activity involved in regulation of muscle adaptation,GO:0033555~multice…	selenoprotein N(SELENON)
PTPRK	9	cluster3	0.89291	0.292994	Promoter (<=1kb)	0	4.42672	0.0159162	0.225901	0.305556	0	GO:0006470~protein dephosphorylation,GO:0007155~cell adhesion,GO:0007165~signal transduction,GO:0007179~transforming growth factor beta receptor signaling pathway,GO:0008285~negative regulation of cell proliferation,GO:0010839~negative regulation of keratinocyte proliferation,GO:0016477~cell migration,GO:0030336~negative regulation of cell migration,GO:0031175~neuron projection development,GO:003…	protein tyrosine phosphatase, receptor type K(PTPRK)
SLC12A9	8	cluster3	0.64193	0.421489	Promoter (<=1kb)	0	5.73707	0.00402412	0.174305	0.321429	0	GO:0006811~ion transport,GO:0055085~transmembrane transport,GO:0071805~potassium ion transmembrane transport,GO:1902476~chloride transmembrane transport,	solute carrier family 12 member 9(SLC12A9)
GNB1	8	cluster3	0.84748	0.372399	Promoter (1-2kb)	14	5.09052	0.0184871	0.196444	0.25	hsa04014:Ras signaling pathway,hsa04062:Chemokine signaling pathway,hsa04151:PI3K-Akt signaling pathway,hsa04713:Circadian entrainment,hsa04723:Retrograde endocannabinoid signaling,hsa04724:Glutamatergic synapse,hsa04725:Cholinergic synapse,hsa04726:Serotonergic synapse,hsa04727:GABAergic synapse,hsa04728:Dopaminergic synapse,hsa04744:Phototransduction,hsa05032:Morphine addiction,hsa05034:Alcohol…	GO:0006457~protein folding,GO:0007165~signal transduction,GO:0007191~adenylate cyclase-activating dopamine receptor signaling pathway,GO:0007200~phospholipase C-activating G-protein coupled receptor signaling pathway,GO:0007204~positive regulation of cytosolic calcium ion concentration,GO:0007213~G-protein coupled acetylcholine receptor signaling pathway,GO:0007223~Wnt signaling pathway, calcium …	G protein subunit beta 1(GNB1)
SVIL	8	cluster3	0.84637	0.312189	Promoter (<=1kb)	0	4.59914	0.0011585	0.217432	0.75	0	GO:0007010~cytoskeleton organization,GO:0007519~skeletal muscle tissue development,GO:0032467~positive regulation of cytokinesis,	supervillin(SVIL)
AGTR1	8	cluster1	0.52345	0.647333	Promoter (1-2kb)	9	4.5819	0.000449	0.21825	0.75	hsa04020:Calcium signaling pathway,hsa04022:cGMP-PKG signaling pathway,hsa04080:Neuroactive ligand-receptor interaction,hsa04261:Adrenergic signaling in cardiomyocytes,hsa04270:Vascular smooth muscle contraction,hsa04614:Renin-angiotensin system,hsa04924:Renin secretion,hsa04925:Aldosterone synthesis and secretion,hsa05200:Pathways in cancer,	GO:0001558~regulation of cell growth,GO:0001822~kidney development,GO:0002018~renin-angiotensin regulation of aldosterone production,GO:0002034~regulation of blood vessel size by renin-angiotensin,GO:0003081~regulation of systemic arterial blood pressure by renin-angiotensin,GO:0007186~G-protein coupled receptor signaling pathway,GO:0007200~phospholipase C-activating G-protein coupled receptor si…	angiotensin II receptor type 1(AGTR1)
METTL14	8	cluster5	0.56975	0.257276	Promoter (<=1kb)	0	6.43966	0.000754	0.155288	0.714286	0	GO:0000398~mRNA splicing, via spliceosome,GO:0006139~nucleobase-containing compound metabolic process,GO:0010467~gene expression,GO:0019827~stem cell population maintenance,GO:0061157~mRNA destabilization,GO:0080009~mRNA methylation,	methyltransferase like 14(METTL14)
TLN2	8	cluster3	0.74736	0.461212	Exon (uc002alb.5/83660, exon 13 of 58)	4	5.21552	0.0125904	0.191736	0.428571	hsa04015:Rap1 signaling pathway,hsa04510:Focal adhesion,hsa04611:Platelet activation,hsa05166:HTLV-I infection,	GO:0007016~cytoskeletal anchoring at plasma membrane,GO:0007043~cell-cell junction assembly,GO:0007155~cell adhesion,	talin 2(TLN2)
PDCD6IP	8	cluster1	0.53244	0.245463	Promoter (<=1kb)	1	3.90948	0.0318415	0.255788	0.285714	hsa04144:Endocytosis,	GO:0000920~cell separation after cytokinesis,GO:0006915~apoptotic process,GO:0006997~nucleus organization,GO:0007049~cell cycle,GO:0007080~mitotic metaphase plate congression,GO:0010824~regulation of centrosome duplication,GO:0015031~protein transport,GO:0019058~viral life cycle,GO:0036258~multivesicular body assembly,GO:0039702~viral budding via host ESCRT complex,GO:0090611~ubiquitin-independen…	programmed cell death 6 interacting protein(PDCD6IP)
ABHD3	8	cluster3	0.912	0.448065	Exon (uc060nup.1/uc060nup.1, exon 1 of 2)	0	4.17672	0.0038711	0.239422	0.464286	0	GO:0006629~lipid metabolic process,GO:0006656~phosphatidylcholine biosynthetic process,GO:0046470~phosphatidylcholine metabolic process,	abhydrolase domain containing 3(ABHD3)
UBL3	8	cluster1	0.67586	0.407469	Promoter (<=1kb)	0	4.52155	0.00652975	0.221163	0.464286	#N/A	#N/A	#N/A
EPHA1	7	cluster3	1.87125	0.510495	Promoter (1-2kb)	1	5.25	0.00738646	0.190476	0.47619	hsa04360:Axon guidance,	GO:0001525~angiogenesis,GO:0001954~positive regulation of cell-matrix adhesion,GO:0006469~negative regulation of protein kinase activity,GO:0007166~cell surface receptor signaling pathway,GO:0008284~positive regulation of cell proliferation,GO:0018108~peptidyl-tyrosine phosphorylation,GO:0030335~positive regulation of cell migration,GO:0030336~negative regulation of cell migration,GO:0034446~subs…	EPH receptor A1(EPHA1)
CENPU	7	cluster5	0.9591	0.582152	Promoter (<=1kb)	0	5.91379	0.00507574	0.169096	0.47619	0	GO:0006351~transcription, DNA-templated,GO:0006355~regulation of transcription, DNA-templated,GO:0007062~sister chromatid cohesion,GO:0016032~viral process,GO:0034080~CENP-A containing nucleosome assembly,GO:0043009~chordate embryonic development,	centromere protein U(CENPU)
DHX40	7	cluster5	0.56475	0.227203	Promoter (<=1kb)	0	5.36638	0.00884415	0.186345	0.571429	0	GO:0006396~RNA processing,GO:0006810~transport,	DEAH-box helicase 40(DHX40)
PARP4	7	cluster1	0.58101	0.392112	Promoter (<=1kb)	1	3.80172	0.121835	0.263039	0.47619	hsa03410:Base excision repair,	GO:0006281~DNA repair,GO:0006464~cellular protein modification process,GO:0006471~protein ADP-ribosylation,GO:0006810~transport,GO:0006954~inflammatory response,GO:0006974~cellular response to DNA damage stimulus,GO:0008219~cell death,GO:0042493~response to drug,	poly(ADP-ribose) polymerase family member 4(PARP4)
PRKACB	7	cluster1	1.35695	0.580965	Promoter (<=1kb)	54	3.90948	0.0723138	0.255788	0.52381	hsa04010:MAPK signaling pathway,hsa04014:Ras signaling pathway,hsa04020:Calcium signaling pathway,hsa04024:cAMP signaling pathway,hsa04062:Chemokine signaling pathway,hsa04114:Oocyte meiosis,hsa04261:Adrenergic signaling in cardiomyocytes,hsa04270:Vascular smooth muscle contraction,hsa04310:Wnt signaling pathway,hsa04340:Hedgehog signaling pathway,hsa04540:Gap junction,hsa04611:Platelet activatio…	GO:0001843~neural tube closure,GO:0002223~stimulatory C-type lectin receptor signaling pathway,GO:0003091~renal water homeostasis,GO:0006468~protein phosphorylation,GO:0007165~signal transduction,GO:0007188~adenylate cyclase-modulating G-protein coupled receptor signaling pathway,GO:0007596~blood coagulation,GO:0034199~activation of protein kinase A activity,GO:0042157~lipoprotein metabolic proce…	protein kinase cAMP-activated catalytic subunit beta(PRKACB)
ADAM17	7	cluster3	0.57331	0.283216	Promoter (<=1kb)	3	4.2069	0.00132977	0.237705	0.333333	hsa04330:Notch signaling pathway,hsa05010:Alzheimer's disease,hsa05120:Epithelial cell signaling in Helicobacter pylori infection,	GO:0001666~response to hypoxia,GO:0001934~positive regulation of protein phosphorylation,GO:0002446~neutrophil mediated immunity,GO:0002467~germinal center formation,GO:0002690~positive regulation of leukocyte chemotaxis,GO:0006508~proteolysis,GO:0006509~membrane protein ectodomain proteolysis,GO:0007155~cell adhesion,GO:0007173~epidermal growth factor receptor signaling pathway,GO:0007219~Notch …	ADAM metallopeptidase domain 17(ADAM17)
KLC1	7	cluster3	1.17605	0.278794	Promoter (<=1kb)	1	4.74569	0.00947779	0.210718	0.619048	hsa05132:Salmonella infection,	GO:0006886~intracellular protein transport,GO:0006890~retrograde vesicle-mediated transport, Golgi to ER,GO:0007018~microtubule-based movement,GO:0016032~viral process,GO:0019886~antigen processing and presentation of exogenous peptide antigen via MHC class II,GO:0035418~protein localization to synapse,GO:0035617~stress granule disassembly,	kinesin light chain 1(KLC1)
RIF1	7	cluster1	0.67159	0.474222	Exon (uc002txm.4/55183, exon 16 of 36)	1	5.46121	0.0426808	0.18311	0.190476	hsa04550:Signaling pathways regulating pluripotency of stem cells,	GO:0006303~double-strand break repair via nonhomologous end joining,GO:0007049~cell cycle,GO:0019827~stem cell population maintenance,GO:2001034~positive regulation of double-strand break repair via nonhomologous end joining,	replication timing regulatory factor 1(RIF1)
ADAMTS9	7	cluster3	0.62853	0.615152	Exon (uc062lgy.1/100507098, exon 5 of 5)	0	4.07328	0.00169395	0.245503	0.809524	0	GO:0006508~proteolysis,GO:0006516~glycoprotein catabolic process,GO:0007275~multicellular organism development,GO:0015031~protein transport,GO:0016192~vesicle-mediated transport,GO:0045636~positive regulation of melanocyte differentiation,	ADAM metallopeptidase with thrombospondin type 1 motif 9(ADAMTS9)
F2	7	cluster1	0.8172	0.354108	Promoter (1-2kb)	3	5.68966	0.154597	0.175758	0.0476191	hsa04080:Neuroactive ligand-receptor interaction,hsa04610:Complement and coagulation cascades,hsa04810:Regulation of actin cytoskeleton,	GO:0001934~positive regulation of protein phosphorylation,GO:0006465~signal peptide processing,GO:0006508~proteolysis,GO:0006888~ER to Golgi vesicle-mediated transport,GO:0006953~acute-phase response,GO:0007166~cell surface receptor signaling pathway,GO:0007275~multicellular organism development,GO:0007596~blood coagulation,GO:0007597~blood coagulation, intrinsic pathway,GO:0008284~positive regul…	coagulation factor II, thrombin(F2)
UEVLD	7	cluster1	0.60988	0.383439	Promoter (1-2kb)	0	4.90086	0.00323941	0.204046	0.333333	0	GO:0005975~carbohydrate metabolic process,GO:0006464~cellular protein modification process,GO:0015031~protein transport,GO:0019752~carboxylic acid metabolic process,GO:0055114~oxidation-reduction process,	UEV and lactate/malate dehyrogenase domains(UEVLD)
LRIG1	7	cluster3	1.09483	0.265353	Promoter (<=1kb)	0	4.99569	0.00582274	0.200173	0.380952	0	GO:0007605~sensory perception of sound,GO:0032474~otolith morphogenesis,GO:0060384~innervation,	leucine rich repeats and immunoglobulin like domains 1(LRIG1)
LTA4H	6	cluster5	1.05074	0.239779	Promoter (1-2kb)	2	4.71552	0.0448146	0.212066	0.466667	hsa00590:Arachidonic acid metabolism,hsa01100:Metabolic pathways,	GO:0006508~proteolysis,GO:0006691~leukotriene metabolic process,GO:0019370~leukotriene biosynthetic process,GO:0043171~peptide catabolic process,	leukotriene A4 hydrolase(LTA4H)
CLSTN3	6	cluster1	0.89952	0.282681	Promoter (<=1kb)	0	4.94397	0.155891	0.202267	0.266667	0	GO:0001558~regulation of cell growth,GO:0007156~homophilic cell adhesion via plasma membrane adhesion molecules,GO:0007416~synapse assembly,GO:0035249~synaptic transmission, glutamatergic,GO:0050806~positive regulation of synaptic transmission,GO:0051932~synaptic transmission, GABAergic,GO:0051965~positive regulation of synapse assembly,GO:1902474~positive regulation of protein localization to sy…	calsyntenin 3(CLSTN3)
HACE1	6	cluster1	0.68851	0.375055	Promoter (1-2kb)	0	4.37931	0.0408774	0.228346	0.4	0	GO:0006351~transcription, DNA-templated,GO:0006355~regulation of transcription, DNA-templated,GO:0007030~Golgi organization,GO:0007049~cell cycle,GO:0016567~protein ubiquitination,GO:0016601~Rac protein signal transduction,GO:0030334~regulation of cell migration,GO:0042787~protein ubiquitination involved in ubiquitin-dependent protein catabolic process,GO:0061025~membrane fusion,GO:0070936~protei…	HECT domain and ankyrin repeat containing E3 ubiquitin protein ligase 1(HACE1)
FNBP1	6	cluster3	0.56975	0.40291	Promoter (<=1kb)	0	4.76724	0.00356198	0.209765	0.333333	0	GO:0006897~endocytosis,GO:0016192~vesicle-mediated transport,GO:0043547~positive regulation of GTPase activity,	formin binding protein 1(FNBP1)
SEC23A	6	cluster3	0.61727	0.7789	Promoter (<=1kb)	1	4.40086	0.00199906	0.227228	0.4	hsa04141:Protein processing in endoplasmic reticulum,	GO:0002474~antigen processing and presentation of peptide antigen via MHC class I,GO:0006886~intracellular protein transport,GO:0006888~ER to Golgi vesicle-mediated transport,GO:0016192~vesicle-mediated transport,GO:0019886~antigen processing and presentation of exogenous peptide antigen via MHC class II,GO:0048208~COPII vesicle coating,	Sec23 homolog A, coat complex II component(SEC23A)
CERK	6	cluster3	0.7544	0.374218	Promoter (<=1kb)	1	5.48276	0.00621086	0.18239	0.2	hsa00600:Sphingolipid metabolism,	GO:0006672~ceramide metabolic process,GO:0006687~glycosphingolipid metabolic process,GO:0046834~lipid phosphorylation,	ceramide kinase(CERK)
RFC5	6	cluster3	0.78247	0.456586	Promoter (<=1kb)	3	4.875	0.00865903	0.205128	0.4	hsa03030:DNA replication,hsa03420:Nucleotide excision repair,hsa03430:Mismatch repair,	GO:0000722~telomere maintenance via recombination,GO:0006260~DNA replication,GO:0006281~DNA repair,GO:0006283~transcription-coupled nucleotide-excision repair,GO:0006296~nucleotide-excision repair, DNA incision, 5'-to lesion,GO:0006297~nucleotide-excision repair, DNA gap filling,GO:0019985~translesion synthesis,GO:0033683~nucleotide-excision repair, DNA incision,GO:0042276~error-prone translesion…	replication factor C subunit 5(RFC5)
PLEKHA7	5	cluster3	0.67586	0.654376	Promoter (1-2kb)	0	4.89655	0.0158066	0.204225	0.2	0	GO:0045218~zonula adherens maintenance,GO:0090136~epithelial cell-cell adhesion,	pleckstrin homology domain containing A7(PLEKHA7)
FOCAD	5	cluster1	0.89195	0.640557	Promoter (1-2kb)	0	4.73276	9.61e-05	0.211293	0.9	#N/A	#N/A	#N/A
FITM2	5	cluster1	0.72298	0.24437	Promoter (<=1kb)	0	5.19828	0.00866174	0.192371	0.5	0	GO:0007010~cytoskeleton organization,GO:0008654~phospholipid biosynthetic process,GO:0010866~regulation of triglyceride biosynthetic process,GO:0010890~positive regulation of sequestering of triglyceride,GO:0019915~lipid storage,GO:0022604~regulation of cell morphogenesis,GO:0030730~sequestering of triglyceride,GO:0034389~lipid particle organization,GO:0035356~cellular triglyceride homeostasis,	fat storage inducing transmembrane protein 2(FITM2)
HSD17B11	5	cluster5	0.93506	0.303148	Exon (uc062yar.1/uc062yar.1, exon 1 of 1)	0	6.25	2.75e-05	0.16	0.9	0	GO:0006694~steroid biosynthetic process,GO:0006703~estrogen biosynthetic process,GO:0006710~androgen catabolic process,GO:0055114~oxidation-reduction process,	hydroxysteroid 17-beta dehydrogenase 11(HSD17B11)
SORL1	5	cluster3	0.59958	0.347014	Promoter (1-2kb)	0	4.82759	0.00949408	0.207143	0.3	0	GO:0000042~protein targeting to Golgi,GO:0006605~protein targeting,GO:0006622~protein targeting to lysosome,GO:0006810~transport,GO:0006869~lipid transport,GO:0006892~post-Golgi vesicle-mediated transport,GO:0006898~receptor-mediated endocytosis,GO:0007165~signal transduction,GO:0008203~cholesterol metabolic process,GO:0014910~regulation of smooth muscle cell migration,GO:0032091~negative regulat…	sortilin related receptor 1(SORL1)
ZNF219	5	cluster1	0.74315	0.269853	Promoter (<=1kb)	0	7.43966	0.0751605	0.134415	0.2	0	GO:0000122~negative regulation of transcription from RNA polymerase II promoter,GO:0001505~regulation of neurotransmitter levels,GO:0006351~transcription, DNA-templated,GO:0006355~regulation of transcription, DNA-templated,GO:0007165~signal transduction,GO:0007186~G-protein coupled receptor signaling pathway,GO:0007275~multicellular organism development,GO:0045892~negative regulation of transcrip…	zinc finger protein 219(ZNF219)
TRUB1	5	cluster5	0.66593	0.482071	Promoter (<=1kb)	0	6.01293	0.0039609	0.166308	0.5	0	GO:0006400~tRNA modification,GO:1990481~mRNA pseudouridine synthesis,	TruB pseudouridine synthase family member 1(TRUB1)
MTRR	5	cluster3	0.66593	0.411683	Promoter (1-2kb)	0	5.13793	0.000172	0.194631	0.7	0	GO:0000096~sulfur amino acid metabolic process,GO:0006306~DNA methylation,GO:0006555~methionine metabolic process,GO:0009086~methionine biosynthetic process,GO:0009235~cobalamin metabolic process,GO:0032259~methylation,GO:0033353~S-adenosylmethionine cycle,GO:0043418~homocysteine catabolic process,GO:0046655~folic acid metabolic process,GO:0055114~oxidation-reduction process,GO:1904042~negative r…	5-methyltetrahydrofolate-homocysteine methyltransferase reductase(MTRR)
SLC25A46	5	cluster3	1.00205	0.334936	Promoter (1-2kb)	0	5.01724	0.000329	0.199313	0.8	0	GO:0006810~transport,GO:0090149~mitochondrial membrane fission,	solute carrier family 25 member 46(SLC25A46)
CRTC1	5	cluster3	0.74417	0.750513	Exon (uc002nkb.5/23373, exon 6 of 14)	1	5.98276	0.0115986	0.167147	0.2	hsa05166:HTLV-I infection,	GO:0006351~transcription, DNA-templated,GO:0007613~memory,GO:0016032~viral process,GO:0032793~positive regulation of CREB transcription factor activity,GO:0043153~entrainment of circadian clock by photoperiod,GO:0045944~positive regulation of transcription from RNA polymerase II promoter,GO:0048511~rhythmic process,GO:0051289~protein homotetramerization,GO:0060081~membrane hyperpolarization,GO:00…	CREB regulated transcription coactivator 1(CRTC1)
TRIP11	5	cluster3	1.04814	0.418219	Promoter (<=1kb)	0	5.00431	0.00937968	0.199828	0.3	0	GO:0000042~protein targeting to Golgi,GO:0003281~ventricular septum development,GO:0003413~chondrocyte differentiation involved in endochondral bone morphogenesis,GO:0006366~transcription from RNA polymerase II promoter,GO:0006486~protein glycosylation,GO:0007030~Golgi organization,GO:0060122~inner ear receptor stereocilium organization,GO:1903506~regulation of nucleic acid-templated transcriptio…	thyroid hormone receptor interactor 11(TRIP11)
ZBED4	5	cluster3	0.85551	0.267593	Promoter (<=1kb)	0	4.77155	0.00753983	0.209575	0.3	0	GO:0006357~regulation of transcription from RNA polymerase II promoter,	zinc finger BED-type containing 4(ZBED4)
C15orf62	5	cluster3	0.84725	0.429411	Promoter (<=1kb)	0	4.46121	0	0.224155	1	0	GO:0007266~Rho protein signal transduction,GO:0008360~regulation of cell shape,GO:0030838~positive regulation of actin filament polymerization,GO:0031274~positive regulation of pseudopodium assembly,GO:0043547~positive regulation of GTPase activity,	chromosome 15 open reading frame 62(C15orf62)
UBR1	5	cluster3	0.62575	0.420112	Exon (uc001zqq.4/197131, exon 38 of 47)	0	4.64224	0.00319665	0.215413	0.3	0	GO:0016567~protein ubiquitination,GO:0030163~protein catabolic process,GO:0032007~negative regulation of TOR signaling,GO:0071233~cellular response to leucine,GO:0071596~ubiquitin-dependent protein catabolic process via the N-end rule pathway,	ubiquitin protein ligase E3 component n-recognin 1(UBR1)
ATRX	5	cluster1	1.6092	0.630618	Promoter (<=1kb)	0	5.1681	0.00426867	0.193495	0.5	0	GO:0006281~DNA repair,GO:0006306~DNA methylation,GO:0006310~DNA recombination,GO:0006334~nucleosome assembly,GO:0006336~DNA replication-independent nucleosome assembly,GO:0006338~chromatin remodeling,GO:0006351~transcription, DNA-templated,GO:0006355~regulation of transcription, DNA-templated,GO:0007283~spermatogenesis,GO:0010571~positive regulation of nuclear cell cycle DNA replication,GO:001656…	ATRX, chromatin remodeler(ATRX)
SPART	5	cluster3	0.75829	0.278188	Promoter (1-2kb)	0	5.00431	0.000446	0.199828	0.7	#N/A	#N/A	#N/A
ASPH	5	cluster1	1.63388	0.462875	Promoter (1-2kb)	0	4.18103	0.00156997	0.239175	0.5	0	GO:0005513~detection of calcium ion,GO:0006936~muscle contraction,GO:0010524~positive regulation of calcium ion transport into cytosol,GO:0010649~regulation of cell communication by electrical coupling,GO:0010880~regulation of release of sequestered calcium ion into cytosol by sarcoplasmic reticulum,GO:0010881~regulation of cardiac muscle contraction by regulation of the release of sequestered ca…	aspartate beta-hydroxylase(ASPH)
ASGR2	5	cluster1	0.97068	0.411903	Promoter (<=1kb)	1	6.53017	0.122985	0.153135	0.1	hsa04918:Thyroid hormone synthesis,	GO:0006898~receptor-mediated endocytosis,GO:0007166~cell surface receptor signaling pathway,GO:0009100~glycoprotein metabolic process,GO:0030282~bone mineralization,GO:0031647~regulation of protein stability,GO:0055088~lipid homeostasis,	asialoglycoprotein receptor 2(ASGR2)
GTF2I	5	cluster3	1.01116	0.40294	Promoter (1-2kb)	3	4.38793	1.49e-05	0.227898	0.9	hsa03022:Basal transcription factors,hsa04022:cGMP-PKG signaling pathway,hsa05168:Herpes simplex infection,	GO:0006357~regulation of transcription from RNA polymerase II promoter,GO:0006366~transcription from RNA polymerase II promoter,GO:0006367~transcription initiation from RNA polymerase II promoter,GO:0007165~signal transduction,GO:0014886~transition between slow and fast fiber,GO:0016525~negative regulation of angiogenesis,GO:0051481~negative regulation of cytosolic calcium ion concentration,	general transcription factor IIi(GTF2I)
SCCPDH	4	cluster5	0.77111	0.576409	Promoter (<=1kb)	0	6.93534	0	0.144189	1	0	GO:0055114~oxidation-reduction process,	saccharopine dehydrogenase (putative)(SCCPDH)
STYX	4	cluster3	1.21671	0.623903	Promoter (1-2kb)	0	5.07759	0.000943	0.196944	0.333333	0	GO:0006470~protein dephosphorylation,GO:0007283~spermatogenesis,GO:0045204~MAPK export from nucleus,GO:0070372~regulation of ERK1 and ERK2 cascade,	serine/threonine/tyrosine interacting protein(STYX)
ATF2	4	cluster1	0.93287	0.303671	Promoter (1-2kb)	18	4.96983	0.000149	0.201214	0.833333	hsa04010:MAPK signaling pathway,hsa04022:cGMP-PKG signaling pathway,hsa04151:PI3K-Akt signaling pathway,hsa04261:Adrenergic signaling in cardiomyocytes,hsa04668:TNF signaling pathway,hsa04728:Dopaminergic synapse,hsa04911:Insulin secretion,hsa04915:Estrogen signaling pathway,hsa04918:Thyroid hormone synthesis,hsa04922:Glucagon signaling pathway,hsa04925:Aldosterone synthesis and secretion,hsa0503…	GO:0000122~negative regulation of transcription from RNA polymerase II promoter,GO:0003151~outflow tract morphogenesis,GO:0006355~regulation of transcription, DNA-templated,GO:0006357~regulation of transcription from RNA polymerase II promoter,GO:0006366~transcription from RNA polymerase II promoter,GO:0006970~response to osmotic stress,GO:0006974~cellular response to DNA damage stimulus,GO:00094…	activating transcription factor 2(ATF2)
ZMYND8	4	cluster3	0.67748	0.29488	Exon (uc002xta.2/23613, exon 9 of 22)	0	4.69828	0.0198626	0.212844	0.166667	0	GO:0006355~regulation of transcription, DNA-templated,GO:0030336~negative regulation of cell migration,GO:0051491~positive regulation of filopodium assembly,GO:0060999~positive regulation of dendritic spine development,GO:0098815~modulation of excitatory postsynaptic potential,GO:1902897~regulation of postsynaptic density protein 95 clustering,GO:1902952~positive regulation of dendritic spine mai…	zinc finger MYND-type containing 8(ZMYND8)
OCRL	4	cluster3	0.54194	0.648205	Promoter (1-2kb)	3	4.73276	0.000251	0.211293	0.833333	hsa00562:Inositol phosphate metabolism,hsa01100:Metabolic pathways,hsa04070:Phosphatidylinositol signaling system,	GO:0001701~in utero embryonic development,GO:0006629~lipid metabolic process,GO:0006661~phosphatidylinositol biosynthetic process,GO:0007165~signal transduction,GO:0042384~cilium assembly,GO:0043087~regulation of GTPase activity,GO:0043547~positive regulation of GTPase activity,GO:0043647~inositol phosphate metabolic process,GO:0046856~phosphatidylinositol dephosphorylation,GO:0051056~regulation …	OCRL, inositol polyphosphate-5-phosphatase(OCRL)
TNFRSF11A	4	cluster3	0.58307	0.295092	Promoter (1-2kb)	5	5.53879	0.000462	0.180545	0.666667	hsa04060:Cytokine-cytokine receptor interaction,hsa04064:NF-kappa B signaling pathway,hsa04380:Osteoclast differentiation,hsa04917:Prolactin signaling pathway,hsa05323:Rheumatoid arthritis,	GO:0001503~ossification,GO:0002250~adaptive immune response,GO:0002548~monocyte chemotaxis,GO:0006954~inflammatory response,GO:0007165~signal transduction,GO:0007267~cell-cell signaling,GO:0008284~positive regulation of cell proliferation,GO:0009314~response to radiation,GO:0030316~osteoclast differentiation,GO:0032496~response to lipopolysaccharide,GO:0033209~tumor necrosis factor-mediated signa…	TNF receptor superfamily member 11a(TNFRSF11A)
STX7	4	cluster1	0.82718	0.288436	Exon (uc003qdg.3/8417, exon 4 of 10)	2	4.84483	0.00949811	0.206406	0.666667	hsa04130:SNARE interactions in vesicular transport,hsa04145:Phagosome,	GO:0001916~positive regulation of T cell mediated cytotoxicity,GO:0006886~intracellular protein transport,GO:0006906~vesicle fusion,GO:0048278~vesicle docking,GO:0051640~organelle localization,GO:0070925~organelle assembly,GO:1902685~positive regulation of receptor localization to synapse,GO:1903076~regulation of protein localization to plasma membrane,	syntaxin 7(STX7)
SREBF1	4	cluster1	0.87972	0.386026	Promoter (<=1kb)	4	6.49138	0.0144663	0.15405	0.166667	hsa04152:AMPK signaling pathway,hsa04910:Insulin signaling pathway,hsa04931:Insulin resistance,hsa04932:Non-alcoholic fatty liver disease (NAFLD),	GO:0000122~negative regulation of transcription from RNA polymerase II promoter,GO:0003062~regulation of heart rate by chemical signal,GO:0006357~regulation of transcription from RNA polymerase II promoter,GO:0006629~lipid metabolic process,GO:0007568~aging,GO:0007623~circadian rhythm,GO:0008203~cholesterol metabolic process,GO:0008286~insulin receptor signaling pathway,GO:0008610~lipid biosynthe…	sterol regulatory element binding transcription factor 1(SREBF1)
HDGFL2	4	cluster1	0.59571	0.464582	Promoter (<=1kb)	0	8.38793	0.0169801	0.119219	0.5	#N/A	#N/A	#N/A
PNPLA2	4	cluster1	0.74736	0.363274	Promoter (<=1kb)	3	9.34914	0.0256568	0.106962	0.166667	hsa00561:Glycerolipid metabolism,hsa01100:Metabolic pathways,hsa04923:Regulation of lipolysis in adipocytes,	GO:0010891~negative regulation of sequestering of triglyceride,GO:0010898~positive regulation of triglyceride catabolic process,GO:0016042~lipid catabolic process,GO:0019433~triglyceride catabolic process,GO:0019915~lipid storage,GO:0034389~lipid particle organization,GO:0036155~acylglycerol acyl-chain remodeling,GO:0055088~lipid homeostasis,	patatin like phospholipase domain containing 2(PNPLA2)
LINGO1	4	cluster3	0.85961	0.470486	Promoter (<=1kb)	0	5.96552	0.0005	0.16763	0.5	0	GO:0007165~signal transduction,GO:0007409~axonogenesis,GO:0050771~negative regulation of axonogenesis,	leucine rich repeat and Ig domain containing 1(LINGO1)
PIP5K1C	4	cluster3	0.56008	0.404311	Promoter (1-2kb)	7	5.29741	0.0045829	0.188771	0.5	hsa00562:Inositol phosphate metabolism,hsa01100:Metabolic pathways,hsa04070:Phosphatidylinositol signaling system,hsa04144:Endocytosis,hsa04666:Fc gamma R-mediated phagocytosis,hsa04810:Regulation of actin cytoskeleton,hsa05231:Choline metabolism in cancer,	GO:0006661~phosphatidylinositol biosynthetic process,GO:0006909~phagocytosis,GO:0014066~regulation of phosphatidylinositol 3-kinase signaling,GO:0016079~synaptic vesicle exocytosis,GO:0016337~single organismal cell-cell adhesion,GO:0030036~actin cytoskeleton organization,GO:0030593~neutrophil chemotaxis,GO:0034333~adherens junction assembly,GO:0046854~phosphatidylinositol phosphorylation,GO:00484…	phosphatidylinositol-4-phosphate 5-kinase type 1 gamma(PIP5K1C)
SH3BP1	4	cluster1	0.58219	0.243208	Promoter (<=1kb)	0	8.38793	0.0254142	0.119219	0.333333	0	GO:0007165~signal transduction,GO:0043547~positive regulation of GTPase activity,	SH3 domain binding protein 1(SH3BP1)
SGCE	4	cluster5	0.57515	0.470756	Promoter (<=1kb)	0	5.74138	0.00022	0.174174	0.666667	0	GO:0003012~muscle system process,GO:0007160~cell-matrix adhesion,GO:0007517~muscle organ development,GO:0061024~membrane organization,	sarcoglycan epsilon(SGCE)
SREK1	4	cluster1	1.00205	0.376086	Exon (uc063ecg.1/140890, exon 1 of 5)	0	4.96121	0.00380154	0.201564	0.5	0	GO:0000381~regulation of alternative mRNA splicing, via spliceosome,GO:0006397~mRNA processing,GO:0008380~RNA splicing,	splicing regulatory glutamic acid and lysine rich protein 1(SREK1)
HNRNPA2B1	4	cluster1	0.50936	0.245365	Promoter (1-2kb)	0	5.00431	0.00210768	0.199828	0.333333	0	GO:0000122~negative regulation of transcription from RNA polymerase II promoter,GO:0000398~mRNA splicing, via spliceosome,GO:0006397~mRNA processing,GO:0006406~mRNA export from nucleus,GO:0010467~gene expression,GO:0031053~primary miRNA processing,GO:0048025~negative regulation of mRNA splicing, via spliceosome,GO:0050658~RNA transport,GO:1990428~miRNA transport,	heterogeneous nuclear ribonucleoprotein A2/B1(HNRNPA2B1)
COL18A1	4	cluster1	0.61727	0.455821	Promoter (1-2kb)	1	5.75431	0.0209666	0.173783	0.166667	hsa04974:Protein digestion and absorption,	GO:0001525~angiogenesis,GO:0001886~endothelial cell morphogenesis,GO:0007155~cell adhesion,GO:0007601~visual perception,GO:0008284~positive regulation of cell proliferation,GO:0008285~negative regulation of cell proliferation,GO:0009887~organ morphogenesis,GO:0030198~extracellular matrix organization,GO:0030335~positive regulation of cell migration,GO:0030574~collagen catabolic process,GO:0042493…	collagen type XVIII alpha 1 chain(COL18A1)
NR2C2	4	cluster3	0.63521	0.466403	Promoter (1-2kb)	0	4.85345	0.0151952	0.206039	0.166667	0	GO:0006351~transcription, DNA-templated,GO:0006355~regulation of transcription, DNA-templated,GO:0006367~transcription initiation from RNA polymerase II promoter,GO:0007283~spermatogenesis,GO:0007399~nervous system development,GO:0021549~cerebellum development,GO:0030154~cell differentiation,GO:0038066~p38MAPK cascade,GO:0040019~positive regulation of embryonic development,GO:0043401~steroid horm…	nuclear receptor subfamily 2 group C member 2(NR2C2)
TMEM98	3	cluster1	0.53078	0.374015	Promoter (<=1kb)	0	8.4181	0.00878863	0.118792	0	#N/A	#N/A	#N/A
AGMO	3	cluster5	0.53721	0.298224	Promoter (<=1kb)	0	1.25	0.5	0.8	0.333333	0	GO:0006633~fatty acid biosynthetic process,GO:0006643~membrane lipid metabolic process,GO:0019432~triglyceride biosynthetic process,GO:0046485~ether lipid metabolic process,GO:0055114~oxidation-reduction process,	alkylglycerol monooxygenase(AGMO)
SMIM20	3	cluster5	0.99263	0.27288	Promoter (<=1kb)	0	1.25	0.5	0.8	0.333333	0	GO:0033617~mitochondrial respiratory chain complex IV assembly,	small integral membrane protein 20(SMIM20)
GALNT10	3	cluster3	1.00205	0.298757	Promoter (1-2kb)	2	5.69828	0.00877952	0.175492	0	hsa00512:Mucin type O-Glycan biosynthesis,hsa01100:Metabolic pathways,	GO:0006486~protein glycosylation,GO:0006493~protein O-linked glycosylation,GO:0016266~O-glycan processing,	polypeptide N-acetylgalactosaminyltransferase 10(GALNT10)
ANAPC1	3	cluster3	1.42118	0.259194	Promoter (1-2kb)	5	4.73276	0.00171521	0.211293	0.666667	hsa04110:Cell cycle,hsa04114:Oocyte meiosis,hsa04120:Ubiquitin mediated proteolysis,hsa04914:Progesterone-mediated oocyte maturation,hsa05166:HTLV-I infection,	GO:0007067~mitotic nuclear division,GO:0031145~anaphase-promoting complex-dependent catabolic process,GO:0042787~protein ubiquitination involved in ubiquitin-dependent protein catabolic process,GO:0043161~proteasome-mediated ubiquitin-dependent protein catabolic process,GO:0051301~cell division,GO:0051436~negative regulation of ubiquitin-protein ligase activity involved in mitotic cell cycle,GO:0…	anaphase promoting complex subunit 1(ANAPC1)
CAVIN4	3	cluster1	1.14094	0.244018	Promoter (<=1kb)	0	5.69828	0.00180155	0.175492	0.333333	#N/A	#N/A	#N/A
HADHB	3	cluster3	0.88498	0.508395	Promoter (1-2kb)	6	6	0.0054883	0.166667	0	hsa00062:Fatty acid elongation,hsa00071:Fatty acid degradation,hsa00280:Valine, leucine and isoleucine degradation,hsa01100:Metabolic pathways,hsa01130:Biosynthesis of antibiotics,hsa01212:Fatty acid metabolism,	GO:0006635~fatty acid beta-oxidation,GO:0008152~metabolic process,GO:0035965~cardiolipin acyl-chain remodeling,	hydroxyacyl-CoA dehydrogenase/3-ketoacyl-CoA thiolase/enoyl-CoA hydratase (trifunctional protein), beta subunit(HADHB)
TERF2	3	cluster3	1.14311	0.287499	Promoter (1-2kb)	0	5.49138	0.00662625	0.182104	0.333333	0	GO:0000723~telomere maintenance,GO:0007004~telomere maintenance via telomerase,GO:0007049~cell cycle,GO:0010628~positive regulation of gene expression,GO:0010629~negative regulation of gene expression,GO:0016233~telomere capping,GO:0031627~telomeric loop formation,GO:0031848~protection from non-homologous end joining at telomere,GO:0032204~regulation of telomere maintenance,GO:0032205~negative re…	telomeric repeat binding factor 2(TERF2)
ZNF608	3	cluster3	0.71067	0.420949	Exon (uc063gmh.1/57507, exon 4 of 9)	0	4.94828	0.00255587	0.202091	0.666667	#N/A	#N/A	#N/A
WDR59	3	cluster1	0.89952	0.323314	Promoter (<=1kb)	0	7.50862	0.0171667	0.13318	0.333333	0	GO:0032008~positive regulation of TOR signaling,GO:0034198~cellular response to amino acid starvation,	WD repeat domain 59(WDR59)
ARL2BP	3	cluster3	0.67586	0.382393	Promoter (<=1kb)	0	6.28879	8.29e-05	0.159013	0.333333	0	GO:0007165~signal transduction,GO:0042517~positive regulation of tyrosine phosphorylation of Stat3 protein,GO:0050790~regulation of catalytic activity,GO:0050796~regulation of insulin secretion,GO:0051457~maintenance of protein location in nucleus,GO:1903506~regulation of nucleic acid-templated transcription,	ADP ribosylation factor like GTPase 2 binding protein(ARL2BP)
PSEN2	3	cluster3	0.5283	0.410165	Promoter (<=1kb)	3	6.18534	0.000132	0.161672	0.666667	hsa04330:Notch signaling pathway,hsa04722:Neurotrophin signaling pathway,hsa05010:Alzheimer's disease,	GO:0001666~response to hypoxia,GO:0006509~membrane protein ectodomain proteolysis,GO:0006816~calcium ion transport,GO:0007219~Notch signaling pathway,GO:0007220~Notch receptor processing,GO:0016485~protein processing,GO:0031293~membrane protein intracellular domain proteolysis,GO:0035556~intracellular signal transduction,GO:0042987~amyloid precursor protein catabolic process,GO:0043065~positive r…	presenilin 2(PSEN2)
ADCY10	3	cluster5	0.60242	0.565238	Promoter (1-2kb)	3	6.18534	0	0.161672	1	hsa00230:Purine metabolism,hsa04024:cAMP signaling pathway,hsa04713:Circadian entrainment,	GO:0003351~epithelial cilium movement,GO:0006171~cAMP biosynthetic process,GO:0007283~spermatogenesis,GO:0035556~intracellular signal transduction,GO:0043065~positive regulation of apoptotic process,GO:0071241~cellular response to inorganic substance,	adenylate cyclase 10, soluble(ADCY10)
INKA2	3	#N/A	#N/A	#N/A	#N/A	0	6.46552	0.000146	0.154667	0.333333	#N/A	#N/A	#N/A
TYRO3	3	cluster3	1.07818	0.351269	Promoter (<=1kb)	0	5.59052	0.00302572	0.178874	0.666667	0	GO:0001779~natural killer cell differentiation,GO:0007155~cell adhesion,GO:0007165~signal transduction,GO:0007283~spermatogenesis,GO:0014065~phosphatidylinositol 3-kinase signaling,GO:0018108~peptidyl-tyrosine phosphorylation,GO:0021885~forebrain cell migration,GO:0023014~signal transduction by protein phosphorylation,GO:0030168~platelet activation,GO:0032940~secretion by cell,GO:0034122~negative…	TYRO3 protein tyrosine kinase(TYRO3)
NEDD4	3	cluster5	0.70559	0.341983	Exon (uc059jnf.1/uc059jnf.1, exon 1 of 1)	3	5.71552	0.000881	0.174962	0	hsa04120:Ubiquitin mediated proteolysis,hsa04144:Endocytosis,hsa05169:Epstein-Barr virus infection,	GO:0002250~adaptive immune response,GO:0003151~outflow tract morphogenesis,GO:0003197~endocardial cushion development,GO:0006513~protein monoubiquitination,GO:0006622~protein targeting to lysosome,GO:0007041~lysosomal transport,GO:0007528~neuromuscular junction development,GO:0010766~negative regulation of sodium ion transport,GO:0010768~negative regulation of transcription from RNA polymerase II…	neural precursor cell expressed, developmentally down-regulated 4, E3 ubiquitin protein ligase(NEDD4)
MATN2	3	cluster3	0.773	0.465823	Promoter (<=1kb)	0	4.88793	0	0.204586	1	0	GO:0001764~neuron migration,GO:0007411~axon guidance,GO:0008347~glial cell migration,GO:0031104~dendrite regeneration,GO:0048678~response to axon injury,	matrilin 2(MATN2)
ZNF480	3	cluster5	0.56315	0.246365	Promoter (<=1kb)	0	6.23276	0.00167226	0.160443	0.333333	0	GO:0006351~transcription, DNA-templated,GO:0006355~regulation of transcription, DNA-templated,	zinc finger protein 480(ZNF480)
TRAM1	3	cluster1	0.56975	0.335941	Promoter (<=1kb)	1	6.43103	0.0256381	0.155496	0.333333	hsa04141:Protein processing in endoplasmic reticulum,	GO:0006613~cotranslational protein targeting to membrane,GO:0015031~protein transport,GO:0016032~viral process,	translocation associated membrane protein 1(TRAM1)
SLC22A5	3	cluster3	0.61437	0.252162	Promoter (1-2kb)	1	4.84052	0.00862069	0.206589	0.333333	hsa05231:Choline metabolism in cancer,	GO:0006814~sodium ion transport,GO:0006855~drug transmembrane transport,GO:0009437~carnitine metabolic process,GO:0015697~quaternary ammonium group transport,GO:0015879~carnitine transport,GO:0015893~drug transport,GO:0052106~quorum sensing involved in interaction with host,GO:0060731~positive regulation of intestinal epithelial structure maintenance,GO:0070715~sodium-dependent organic cation tra…	solute carrier family 22 member 5(SLC22A5)
VPS13A	3	cluster3	1.07308	0.433853	Exon (uc004akp.5/23230, exon 3 of 69)	0	5.27586	7.18e-05	0.189542	0.333333	0	GO:0006623~protein targeting to vacuole,GO:0006895~Golgi to endosome transport,GO:0006914~autophagy,GO:0007399~nervous system development,GO:0007626~locomotory behavior,GO:0008104~protein localization,GO:0035176~social behavior,GO:0045053~protein retention in Golgi apparatus,	vacuolar protein sorting 13 homolog A(VPS13A)
NPAT	3	cluster1	0.85395	0.32554	Promoter (1-2kb)	0	5.09914	0.00336333	0.196112	0.333333	0	GO:0000083~regulation of transcription involved in G1/S transition of mitotic cell cycle,GO:0006351~transcription, DNA-templated,GO:0010468~regulation of gene expression,GO:0045893~positive regulation of transcription, DNA-templated,GO:1903507~negative regulation of nucleic acid-templated transcription,	nuclear protein, coactivator of histone transcription(NPAT)
SUCO	3	cluster1	0.72942	0.429147	Promoter (<=1kb)	0	7.41379	0.00862069	0.134884	0.333333	0	GO:0001503~ossification,GO:0007275~multicellular organism development,GO:0032967~positive regulation of collagen biosynthetic process,GO:0045669~positive regulation of osteoblast differentiation,GO:0046850~regulation of bone remodeling,	SUN domain containing ossification factor(SUCO)
SIPA1L1	3	cluster3	0.81128	0.458814	Exon (uc001xmt.5/26037, exon 16 of 21)	1	5.29741	0.012815	0.188771	0	hsa04015:Rap1 signaling pathway,	GO:0031532~actin cytoskeleton reorganization,GO:0043087~regulation of GTPase activity,GO:0048013~ephrin receptor signaling pathway,GO:0048167~regulation of synaptic plasticity,GO:0048814~regulation of dendrite morphogenesis,GO:0050770~regulation of axonogenesis,GO:0051056~regulation of small GTPase mediated signal transduction,GO:0061001~regulation of dendritic spine morphogenesis,GO:0090630~acti…	signal induced proliferation associated 1 like 1(SIPA1L1)
AHCYL1	2	cluster3	1.31062	0.346438	Promoter (1-2kb)	2	5.36638	0	0.186345	1	hsa00270:Cysteine and methionine metabolism,hsa01100:Metabolic pathways,	GO:0006378~mRNA polyadenylation,GO:0006611~protein export from nucleus,GO:0006730~one-carbon metabolic process,GO:0010765~positive regulation of sodium ion transport,GO:0019510~S-adenosylhomocysteine catabolic process,GO:0031440~regulation of mRNA 3'-end processing,GO:0032412~regulation of ion transmembrane transporter activity,GO:0033353~S-adenosylmethionine cycle,GO:0038166~angiotensin-activate…	adenosylhomocysteinase like 1(AHCYL1)
DENND4A	2	cluster3	0.84748	0.758931	Promoter (<=1kb)	0	5.21121	0	0.191894	1	0	GO:0006351~transcription, DNA-templated,GO:0006355~regulation of transcription, DNA-templated,GO:0043547~positive regulation of GTPase activity,	DENN domain containing 4A(DENND4A)
VIRMA	2	cluster3	0.64553	0.361489	Exon (uc064oqu.1/uc064oqu.1, exon 2 of 2)	0	5.02586	0	0.198971	1	#N/A	#N/A	#N/A
GIPC1	2	cluster5	0.85551	0.243072	Promoter (<=1kb)	0	8.41379	0	0.118852	1	0	GO:0006605~protein targeting,GO:0007186~G-protein coupled receptor signaling pathway,GO:0007268~chemical synaptic transmission,GO:0014047~glutamate secretion,GO:0030511~positive regulation of transforming growth factor beta receptor signaling pathway,GO:0031647~regulation of protein stability,GO:0032435~negative regulation of proteasomal ubiquitin-dependent protein catabolic process,GO:0032467~po…	GIPC PDZ domain containing family member 1(GIPC1)
RAP1A	2	cluster1	1.19926	0.259259	Promoter (<=1kb)	12	1	0	1	1	hsa04010:MAPK signaling pathway,hsa04014:Ras signaling pathway,hsa04015:Rap1 signaling pathway,hsa04024:cAMP signaling pathway,hsa04062:Chemokine signaling pathway,hsa04510:Focal adhesion,hsa04611:Platelet activation,hsa04670:Leukocyte transendothelial migration,hsa04720:Long-term potentiation,hsa04722:Neurotrophin signaling pathway,hsa04972:Pancreatic secretion,hsa05211:Renal cell carcinoma,	GO:0000186~activation of MAPKK activity,GO:0007165~signal transduction,GO:0007264~small GTPase mediated signal transduction,GO:0010976~positive regulation of neuron projection development,GO:0015031~protein transport,GO:0030033~microvillus assembly,GO:0032486~Rap protein signal transduction,GO:0032966~negative regulation of collagen biosynthetic process,GO:0035690~cellular response to drug,GO:003…	RAP1A, member of RAS oncogene family(RAP1A)
TOMM5	2	cluster1	1.44945	0.227655	Promoter (<=1kb)	0	1	0	1	1	0	GO:0006626~protein targeting to mitochondrion,GO:0016236~macroautophagy,	translocase of outer mitochondrial membrane 5(TOMM5)
IL1R1	2	cluster1	0.71835	0.411277	Promoter (1-2kb)	8	1	1	1	0	hsa04010:MAPK signaling pathway,hsa04060:Cytokine-cytokine receptor interaction,hsa04064:NF-kappa B signaling pathway,hsa04380:Osteoclast differentiation,hsa04640:Hematopoietic cell lineage,hsa04750:Inflammatory mediator regulation of TRP channels,hsa05146:Amoebiasis,hsa05166:HTLV-I infection,	GO:0006955~immune response,GO:0007166~cell surface receptor signaling pathway,GO:0050727~regulation of inflammatory response,GO:0070498~interleukin-1-mediated signaling pathway,GO:0070555~response to interleukin-1,GO:2000391~positive regulation of neutrophil extravasation,GO:2000661~positive regulation of interleukin-1-mediated signaling pathway,	interleukin 1 receptor type 1(IL1R1)
ZNF446	2	cluster3	0.7882	0.424042	Promoter (<=1kb)	0	6.94397	2.4e-05	0.14401	0	0	GO:0006351~transcription, DNA-templated,GO:0006357~regulation of transcription from RNA polymerase II promoter,	zinc finger protein 446(ZNF446)
ZFYVE9	2	cluster1	0.9869	0.37239	Exon (uc001cto.5/9372, exon 9 of 19)	2	5.37069	0	0.186196	1	hsa04144:Endocytosis,hsa04350:TGF-beta signaling pathway,	GO:0006508~proteolysis,GO:0006897~endocytosis,GO:0007179~transforming growth factor beta receptor signaling pathway,GO:0007183~SMAD protein complex assembly,GO:0007184~SMAD protein import into nucleus,	zinc finger FYVE-type containing 9(ZFYVE9)
CD276	2	cluster1	0.89941	0.463455	Promoter (<=1kb)	1	6.67672	0.00862069	0.149774	0	hsa04514:Cell adhesion molecules (CAMs),	GO:0006955~immune response,GO:0008283~cell proliferation,GO:0030501~positive regulation of bone mineralization,GO:0042102~positive regulation of T cell proliferation,GO:0042110~T cell activation,GO:0042130~negative regulation of T cell proliferation,GO:0045077~negative regulation of interferon-gamma biosynthetic process,GO:0045078~positive regulation of interferon-gamma biosynthetic process,GO:00…	CD276 molecule(CD276)
KCTD11	2	cluster1	0.60018	0.241427	Promoter (<=1kb)	0	8.5	0	0.117647	1	0	GO:0007049~cell cycle,GO:0007406~negative regulation of neuroblast proliferation,GO:0016567~protein ubiquitination,GO:0040008~regulation of growth,GO:0045666~positive regulation of neuron differentiation,GO:0045879~negative regulation of smoothened signaling pathway,GO:0051260~protein homooligomerization,	potassium channel tetramerization domain containing 11(KCTD11)
TNK2	2	cluster1	0.77712	0.254847	Promoter (1-2kb)	0	8.5	0	0.117647	1	0	GO:0006897~endocytosis,GO:0007166~cell surface receptor signaling pathway,GO:0007169~transmembrane receptor protein tyrosine kinase signaling pathway,GO:0007264~small GTPase mediated signal transduction,GO:0016310~phosphorylation,GO:0016477~cell migration,GO:0030154~cell differentiation,GO:0034260~negative regulation of GTPase activity,GO:0038083~peptidyl-tyrosine autophosphorylation,GO:0042127~r…	tyrosine kinase non receptor 2(TNK2)
NAA25	2	cluster3	0.52424	0.641074	Promoter (<=1kb)	0	5.18966	0.00582727	0.192691	0	0	GO:0017196~N-terminal peptidyl-methionine acetylation,	N(alpha)-acetyltransferase 25, NatB auxiliary subunit(NAA25)
RUFY1	2	cluster1	1.01501	0.296321	Exon (uc063kmi.1/80230, exon 2 of 6)	1	5.73707	0	0.174305	1	hsa04144:Endocytosis,	GO:0006897~endocytosis,GO:0015031~protein transport,GO:0030100~regulation of endocytosis,	RUN and FYVE domain containing 1(RUFY1)
LIG4	2	cluster3	0.59951	0.478021	Promoter (<=1kb)	1	5.36638	0	0.186345	1	hsa03450:Non-homologous end-joining,	GO:0000012~single strand break repair,GO:0001701~in utero embryonic development,GO:0002328~pro-B cell differentiation,GO:0006260~DNA replication,GO:0006266~DNA ligation,GO:0006273~lagging strand elongation,GO:0006297~nucleotide-excision repair, DNA gap filling,GO:0006302~double-strand break repair,GO:0006303~double-strand break repair via nonhomologous end joining,GO:0006310~DNA recombination,GO:…	DNA ligase 4(LIG4)
ITGAE	2	cluster5	0.86198	0.362465	Promoter (<=1kb)	1	1	0	1	1	hsa04810:Regulation of actin cytoskeleton,	GO:0007155~cell adhesion,GO:0007229~integrin-mediated signaling pathway,GO:0030198~extracellular matrix organization,	integrin subunit alpha E(ITGAE)
PLEKHF2	2	cluster3	0.68999	0.684539	Promoter (<=1kb)	0	5.25	0	0.190476	1	0	GO:0015031~protein transport,	pleckstrin homology and FYVE domain containing 2(PLEKHF2)
SLC12A4	2	cluster3	1.0102	0.484166	Promoter (1-2kb)	0	6.07328	0.000537	0.164656	0	0	GO:0006810~transport,GO:0006811~ion transport,GO:0006884~cell volume homeostasis,GO:0007268~chemical synaptic transmission,GO:0055085~transmembrane transport,GO:0071805~potassium ion transmembrane transport,GO:1902476~chloride transmembrane transport,	solute carrier family 12 member 4(SLC12A4)
PFKFB4	2	cluster1	0.58307	0.372911	Promoter (1-2kb)	2	7.50862	0.0082475	0.13318	0	hsa00051:Fructose and mannose metabolism,hsa04152:AMPK signaling pathway,	GO:0006000~fructose metabolic process,GO:0006003~fructose 2,6-bisphosphate metabolic process,GO:0016311~dephosphorylation,GO:0046835~carbohydrate phosphorylation,GO:0061621~canonical glycolysis,	6-phosphofructo-2-kinase/fructose-2,6-biphosphatase 4(PFKFB4)
DCTN6	2	cluster5	0.87409	0.30986	Exon (uc064lsg.1/uc064lsg.1, exon 2 of 2)	1	6.87069	0	0.145546	1	hsa04962:Vasopressin-regulated water reabsorption,	GO:0006888~ER to Golgi vesicle-mediated transport,GO:0019886~antigen processing and presentation of exogenous peptide antigen via MHC class II,	dynactin subunit 6(DCTN6)
GNAI2	2	cluster1	1.00919	0.240263	Promoter (<=1kb)	33	10.3362	0.00429169	0.0967473	0	hsa04015:Rap1 signaling pathway,hsa04022:cGMP-PKG signaling pathway,hsa04024:cAMP signaling pathway,hsa04062:Chemokine signaling pathway,hsa04071:Sphingolipid signaling pathway,hsa04261:Adrenergic signaling in cardiomyocytes,hsa04360:Axon guidance,hsa04540:Gap junction,hsa04611:Platelet activation,hsa04670:Leukocyte transendothelial migration,hsa04713:Circadian entrainment,hsa04723:Retrograde end…	GO:0000186~activation of MAPKK activity,GO:0001973~adenosine receptor signaling pathway,GO:0006457~protein folding,GO:0007049~cell cycle,GO:0007165~signal transduction,GO:0007186~G-protein coupled receptor signaling pathway,GO:0007188~adenylate cyclase-modulating G-protein coupled receptor signaling pathway,GO:0007193~adenylate cyclase-inhibiting G-protein coupled receptor signaling pathway,GO:00…	G protein subunit alpha i2(GNAI2)
PLD3	2	cluster3	0.5383	0.433161	Promoter (<=1kb)	3	11.3233	1.87e-05	0.0883137	0	hsa00564:Glycerophospholipid metabolism,hsa00565:Ether lipid metabolism,hsa01100:Metabolic pathways,	GO:0016042~lipid catabolic process,	phospholipase D family member 3(PLD3)
CRYZL1	2	cluster5	0.6251	0.270483	Promoter (<=1kb)	0	1.5	0	0.666667	1	0	GO:0055114~oxidation-reduction process,GO:1901661~quinone metabolic process,	crystallin zeta like 1(CRYZL1)
NUDT9	2	cluster1	1.00919	0.230095	Promoter (<=1kb)	1	6.35345	0.00862069	0.157395	0	hsa00230:Purine metabolism,	GO:0006812~cation transport,GO:0034656~nucleobase-containing small molecule catabolic process,GO:0046032~ADP catabolic process,GO:0046709~IDP catabolic process,	nudix hydrolase 9(NUDT9)
ILVBL	2	cluster3	1.30202	0.437833	Promoter (<=1kb)	0	10.3362	0.00429169	0.0967473	0	#N/A	#N/A	#N/A
TRMT61B	2	cluster3	0.65272	0.450715	Promoter (1-2kb)	0	5.03448	0	0.19863	1	0	GO:0031167~rRNA methylation,GO:0051260~protein homooligomerization,GO:0070901~mitochondrial tRNA methylation,	tRNA methyltransferase 61B(TRMT61B)
RHOT1	2	cluster3	0.60198	0.463392	Promoter (<=1kb)	0	7.4181	0	0.134805	1	0	GO:0007005~mitochondrion organization,GO:0007264~small GTPase mediated signal transduction,GO:0019725~cellular homeostasis,GO:0047497~mitochondrion transport along microtubule,GO:0051056~regulation of small GTPase mediated signal transduction,GO:0097345~mitochondrial outer membrane permeabilization,	ras homolog family member T1(RHOT1)
LPAR2	1	cluster5	0.8464	0.240729	Promoter (<=1kb)	4	1	0	1	0	hsa04015:Rap1 signaling pathway,hsa04080:Neuroactive ligand-receptor interaction,hsa04151:PI3K-Akt signaling pathway,hsa05200:Pathways in cancer,	GO:0007186~G-protein coupled receptor signaling pathway,GO:0007202~activation of phospholipase C activity,GO:0007204~positive regulation of cytosolic calcium ion concentration,	lysophosphatidic acid receptor 2(LPAR2)
PPP1R8	1	cluster5	0.63511	0.267936	Promoter (<=1kb)	0	1	0	1	0	0	GO:0006351~transcription, DNA-templated,GO:0006355~regulation of transcription, DNA-templated,GO:0006397~mRNA processing,GO:0006401~RNA catabolic process,GO:0008283~cell proliferation,GO:0008380~RNA splicing,GO:0035308~negative regulation of protein dephosphorylation,GO:0043086~negative regulation of catalytic activity,GO:0090501~RNA phosphodiester bond hydrolysis,	protein phosphatase 1 regulatory subunit 8(PPP1R8)
LRRC45	1	cluster1	0.66261	0.41384	Promoter (<=1kb)	0	9.41379	0	0.106227	0	#N/A	#N/A	#N/A
ABAT	1	cluster3	1.7494	0.293032	Promoter (1-2kb)	7	5.82328	0	0.171725	0	hsa00250:Alanine, aspartate and glutamate metabolism,hsa00280:Valine, leucine and isoleucine degradation,hsa00410:beta-Alanine metabolism,hsa00640:Propanoate metabolism,hsa00650:Butanoate metabolism,hsa01100:Metabolic pathways,hsa04727:GABAergic synapse,	GO:0001666~response to hypoxia,GO:0007568~aging,GO:0007620~copulation,GO:0007626~locomotory behavior,GO:0009448~gamma-aminobutyric acid metabolic process,GO:0009449~gamma-aminobutyric acid biosynthetic process,GO:0009450~gamma-aminobutyric acid catabolic process,GO:0010039~response to iron ion,GO:0014053~negative regulation of gamma-aminobutyric acid secretion,GO:0021549~cerebellum development,GO…	4-aminobutyrate aminotransferase(ABAT)
ZNF583	1	cluster1	0.5557	0.303196	Promoter (1-2kb)	0	1.5	0	0.666667	0	0	GO:0006351~transcription, DNA-templated,GO:0006355~regulation of transcription, DNA-templated,	zinc finger protein 583(ZNF583)
NFKBIZ	1	cluster3	0.57307	0.29077	Promoter (1-2kb)	1	1	0	1	0	hsa05202:Transcriptional misregulation in cancer,	GO:0006351~transcription, DNA-templated,GO:0006357~regulation of transcription from RNA polymerase II promoter,GO:0006954~inflammatory response,	NFKB inhibitor zeta(NFKBIZ)
TOR1AIP1	1	cluster3	0.64959	0.277655	Exon (uc001gnp.3/26092, exon 7 of 10)	0	1	0	1	0	0	GO:0032781~positive regulation of ATPase activity,GO:0034504~protein localization to nucleus,GO:0071763~nuclear membrane organization,	torsin 1A interacting protein 1(TOR1AIP1)
RMI2	1	cluster5	0.77712	0.231795	Promoter (1-2kb)	1	7.48707	0	0.133564	0	hsa03460:Fanconi anemia pathway,	GO:0000731~DNA synthesis involved in DNA repair,GO:0000732~strand displacement,GO:0006260~DNA replication,GO:1901796~regulation of signal transduction by p53 class mediator,	RecQ mediated genome instability 2(RMI2)
ACOT2	1	cluster1	0.78172	0.793362	Promoter (1-2kb)	3	7.67241	0	0.130337	0	hsa00062:Fatty acid elongation,hsa01040:Biosynthesis of unsaturated fatty acids,hsa01100:Metabolic pathways,	GO:0000038~very long-chain fatty acid metabolic process,GO:0001676~long-chain fatty acid metabolic process,GO:0006637~acyl-CoA metabolic process,GO:0035338~long-chain fatty-acyl-CoA biosynthetic process,	acyl-CoA thioesterase 2(ACOT2)
AC105942	1	#N/A	#N/A	#N/A	#N/A	0	1	0	1	0	#N/A	#N/A	#N/A
SOWAHA	1	cluster5	1.35695	0.484399	Promoter (1-2kb)	0	1	0	1	0	#N/A	#N/A	#N/A
CCDC91	1	cluster5	0.73271	0.282347	Promoter (<=1kb)	0	1	0	1	0	0	GO:0015031~protein transport,	coiled-coil domain containing 91(CCDC91)
SPIDR	1	cluster5	0.53161	0.437404	Promoter (<=1kb)	0	1	0	1	0	0	GO:0000724~double-strand break repair via homologous recombination,GO:0006974~cellular response to DNA damage stimulus,GO:0010569~regulation of double-strand break repair via homologous recombination,GO:0031334~positive regulation of protein complex assembly,GO:0070202~regulation of establishment of protein localization to chromosome,GO:0071479~cellular response to ionizing radiation,GO:0072711~c…	scaffolding protein involved in DNA repair(SPIDR)
TMEM94	1	cluster1	0.52667	0.282193	Promoter (<=1kb)	0	5.93966	0	0.16836	0	#N/A	#N/A	#N/A
SEMA4B	1	cluster1	0.89392	0.421542	Promoter (<=1kb)	1	6.75	0	0.148148	0	hsa04360:Axon guidance,	GO:0001755~neural crest cell migration,GO:0030335~positive regulation of cell migration,GO:0048843~negative regulation of axon extension involved in axon guidance,GO:0050919~negative chemotaxis,GO:0071526~semaphorin-plexin signaling pathway,	semaphorin 4B(SEMA4B)
ASAP2	1	cluster3	0.88498	0.429544	Exon (uc002qzh.3/8853, exon 6 of 28)	2	1	0	1	0	hsa04144:Endocytosis,hsa04666:Fc gamma R-mediated phagocytosis,	GO:0043547~positive regulation of GTPase activity,	ArfGAP with SH3 domain, ankyrin repeat and PH domain 2(ASAP2)
CCNE1	1	cluster3	0.62	0.560568	Promoter (<=1kb)	11	1	0	1	0	hsa04110:Cell cycle,hsa04114:Oocyte meiosis,hsa04115:p53 signaling pathway,hsa04151:PI3K-Akt signaling pathway,hsa05161:Hepatitis B,hsa05162:Measles,hsa05200:Pathways in cancer,hsa05203:Viral carcinogenesis,hsa05206:MicroRNAs in cancer,hsa05215:Prostate cancer,hsa05222:Small cell lung cancer,	GO:0000082~G1/S transition of mitotic cell cycle,GO:0000083~regulation of transcription involved in G1/S transition of mitotic cell cycle,GO:0006270~DNA replication initiation,GO:0006468~protein phosphorylation,GO:0016055~Wnt signaling pathway,GO:0030521~androgen receptor signaling pathway,GO:0045859~regulation of protein kinase activity,GO:0045893~positive regulation of transcription, DNA-templa…	cyclin E1(CCNE1)
CALD1	1	cluster3	0.5874	0.296453	Promoter (1-2kb)	1	1	0	1	0	hsa04270:Vascular smooth muscle contraction,	GO:0006928~movement of cell or subcellular component,GO:0006936~muscle contraction,GO:0098609~cell-cell adhesion,	caldesmon 1(CALD1)
GTF2H3	1	cluster1	0.53897	0.311124	Promoter (1-2kb)	3	1	0	1	0	hsa03022:Basal transcription factors,hsa03420:Nucleotide excision repair,hsa05203:Viral carcinogenesis,	GO:0000717~nucleotide-excision repair, DNA duplex unwinding,GO:0006281~DNA repair,GO:0006283~transcription-coupled nucleotide-excision repair,GO:0006289~nucleotide-excision repair,GO:0006293~nucleotide-excision repair, preincision complex stabilization,GO:0006294~nucleotide-excision repair, preincision complex assembly,GO:0006295~nucleotide-excision repair, DNA incision, 3'-to lesion,GO:0006296~n…	general transcription factor IIH subunit 3(GTF2H3)
CPOX	1	cluster3	0.89941	0.728541	Promoter (<=1kb)	2	6.69397	0	0.149388	0	hsa00860:Porphyrin and chlorophyll metabolism,hsa01100:Metabolic pathways,	GO:0006779~porphyrin-containing compound biosynthetic process,GO:0006782~protoporphyrinogen IX biosynthetic process,GO:0006783~heme biosynthetic process,GO:0010039~response to iron ion,GO:0010288~response to lead ion,GO:0017085~response to insecticide,GO:0046685~response to arsenic-containing substance,GO:0051597~response to methylmercury,GO:0055114~oxidation-reduction process,	coproporphyrinogen oxidase(CPOX)
AGBL5	1	cluster5	0.60198	0.301877	Promoter (<=1kb)	0	1	0	1	0	0	GO:0006508~proteolysis,GO:0035608~protein deglutamylation,GO:0035611~protein branching point deglutamylation,GO:0051607~defense response to virus,	ATP/GTP binding protein like 5(AGBL5)
JUP	1	cluster1	0.61461	0.277116	Promoter (1-2kb)	4	1	0	1	0	hsa05200:Pathways in cancer,hsa05202:Transcriptional misregulation in cancer,hsa05221:Acute myeloid leukemia,hsa05412:Arrhythmogenic right ventricular cardiomyopathy (ARVC),	GO:0002159~desmosome assembly,GO:0007016~cytoskeletal anchoring at plasma membrane,GO:0007155~cell adhesion,GO:0007165~signal transduction,GO:0016337~single organismal cell-cell adhesion,GO:0016477~cell migration,GO:0034332~adherens junction organization,GO:0034333~adherens junction assembly,GO:0042127~regulation of cell proliferation,GO:0042307~positive regulation of protein import into nucleus,…	junction plakoglobin(JUP)
MOSPD3	1	cluster5	0.66688	0.24652	Promoter (<=1kb)	0	1	0	1	0	0	GO:0007507~heart development,	motile sperm domain containing 3(MOSPD3)
PSPC1	1	cluster1	0.95025	0.490952	Promoter (<=1kb)	0	1	0	1	0	0	GO:0000398~mRNA splicing, via spliceosome,GO:0006351~transcription, DNA-templated,GO:0006355~regulation of transcription, DNA-templated,GO:0042752~regulation of circadian rhythm,GO:0045892~negative regulation of transcription, DNA-templated,GO:0048511~rhythmic process,	paraspeckle component 1(PSPC1)
ZNF507	1	cluster1	0.56475	0.739419	Exon (uc060wqz.1/22847, exon 4 of 4)	0	5.83621	0	0.171344	0	0	GO:0006351~transcription, DNA-templated,GO:0006355~regulation of transcription, DNA-templated,	zinc finger protein 507(ZNF507)
KYAT1	1	cluster5	0.6948	0.235414	Exon (uc064whg.1/883, exon 3 of 5)	4	1	0	1	0	hsa00380:Tryptophan metabolism,hsa00450:Selenocompound metabolism,hsa01100:Metabolic pathways,hsa05204:Chemical carcinogenesis,	GO:0006559~L-phenylalanine catabolic process,GO:0006569~tryptophan catabolic process,GO:0006575~cellular modified amino acid metabolic process,GO:0008652~cellular amino acid biosynthetic process,GO:0009058~biosynthetic process,GO:0070189~kynurenine metabolic process,GO:0097053~L-kynurenine catabolic process,	kynurenine aminotransferase 1(KYAT1)
TRNAU1AP	1	cluster1	0.63211	0.326006	Promoter (1-2kb)	0	1	0	1	0	0	GO:0001514~selenocysteine incorporation,	tRNA selenocysteine 1 associated protein 1(TRNAU1AP)
PDE9A	1	cluster5	0.92932	0.295895	Promoter (<=1kb)	1	1	0	1	0	hsa00230:Purine metabolism,	GO:0007165~signal transduction,GO:0010613~positive regulation of cardiac muscle hypertrophy,GO:0019934~cGMP-mediated signaling,GO:0046068~cGMP metabolic process,GO:0046069~cGMP catabolic process,	phosphodiesterase 9A(PDE9A)
RNF157	1	cluster1	0.70094	0.27864	Promoter (<=1kb)	0	1	0	1	0	#N/A	#N/A	#N/A
SPAG16	1	cluster5	1.07818	0.537941	Promoter (1-2kb)	0	1	0	1	0	0	GO:0007288~sperm axoneme assembly,GO:0035082~axoneme assembly,GO:0042384~cilium assembly,GO:0051012~microtubule sliding,GO:0060271~cilium morphogenesis,GO:0060294~cilium movement involved in cell motility,GO:0097231~cell motility in response to calcium ion,	sperm associated antigen 16(SPAG16)
ZNF638	1	cluster5	0.87536	0.426316	Promoter (1-2kb)	0	1	0	1	0	0	GO:0006351~transcription, DNA-templated,GO:0006355~regulation of transcription, DNA-templated,GO:0008380~RNA splicing,	zinc finger protein 638(ZNF638)
SLC26A3	1	cluster5	0.60988	0.379457	Promoter (1-2kb)	2	2	0	0.5	0	hsa04972:Pancreatic secretion,hsa04978:Mineral absorption,	GO:0006355~regulation of transcription, DNA-templated,GO:0006811~ion transport,GO:0006820~anion transport,GO:0006821~chloride transport,GO:0007588~excretion,GO:0015701~bicarbonate transport,GO:0019532~oxalate transport,GO:0042391~regulation of membrane potential,GO:0048240~sperm capacitation,GO:0051453~regulation of intracellular pH,GO:0051454~intracellular pH elevation,GO:0060081~membrane hyperp…	solute carrier family 26 member 3(SLC26A3)
DUSP6	1	cluster1	0.68055	0.418521	Promoter (<=1kb)	1	1	0	1	0	hsa04010:MAPK signaling pathway,	GO:0000165~MAPK cascade,GO:0000187~activation of MAPK activity,GO:0000188~inactivation of MAPK activity,GO:0009953~dorsal/ventral pattern formation,GO:0010942~positive regulation of cell death,GO:0014070~response to organic cyclic compound,GO:0030154~cell differentiation,GO:0035335~peptidyl-tyrosine dephosphorylation,GO:0040036~regulation of fibroblast growth factor receptor signaling pathway,GO:…	dual specificity phosphatase 6(DUSP6)
KIAA1211L	1	cluster1	0.62283	0.572016	Exon (uc061met.1/343990, exon 3 of 11)	0	1	0	1	0	#N/A	#N/A	#N/A
PLA2G16	1	cluster3	1.16872	0.30963	Promoter (<=1kb)	8	6.19397	0	0.161447	0	hsa00564:Glycerophospholipid metabolism,hsa00565:Ether lipid metabolism,hsa00590:Arachidonic acid metabolism,hsa00591:Linoleic acid metabolism,hsa00592:alpha-Linolenic acid metabolism,hsa01100:Metabolic pathways,hsa04014:Ras signaling pathway,hsa04923:Regulation of lipolysis in adipocytes,	GO:0006644~phospholipid metabolic process,GO:0008654~phospholipid biosynthetic process,GO:0016042~lipid catabolic process,GO:0036149~phosphatidylinositol acyl-chain remodeling,GO:0036150~phosphatidylserine acyl-chain remodeling,GO:0036151~phosphatidylcholine acyl-chain remodeling,GO:0036152~phosphatidylethanolamine acyl-chain remodeling,GO:0045786~negative regulation of cell cycle,	phospholipase A2 group XVI(PLA2G16)
BCLAF1	1	cluster5	0.79683	0.266549	Promoter (<=1kb)	0	7.02155	0	0.142419	0	0	GO:0006351~transcription, DNA-templated,GO:0006915~apoptotic process,GO:0043065~positive regulation of apoptotic process,GO:0043620~regulation of DNA-templated transcription in response to stress,GO:0045892~negative regulation of transcription, DNA-templated,GO:2000144~positive regulation of DNA-templated transcription, initiation,GO:2001022~positive regulation of response to DNA damage stimulus,…	BCL2 associated transcription factor 1(BCLAF1)
GRHL1	1	cluster1	0.75829	0.23959	Exon (uc061gpc.1/uc061gpc.1, exon 1 of 1)	0	7.34914	0	0.13607	0	0	GO:0002934~desmosome organization,GO:0006366~transcription from RNA polymerase II promoter,GO:0007275~multicellular organism development,GO:0008544~epidermis development,GO:0045616~regulation of keratinocyte differentiation,GO:0045944~positive regulation of transcription from RNA polymerase II promoter,GO:0061436~establishment of skin barrier,	grainyhead like transcription factor 1(GRHL1)
DAD1	1	cluster5	0.92952	0.313237	Exon (uc058zet.1/uc058zet.1, exon 1 of 2)	3	2	0	0.5	0	hsa00510:N-Glycan biosynthesis,hsa01100:Metabolic pathways,hsa04141:Protein processing in endoplasmic reticulum,	GO:0001824~blastocyst development,GO:0006486~protein glycosylation,GO:0006487~protein N-linked glycosylation,GO:0006915~apoptotic process,GO:0007584~response to nutrient,GO:0018279~protein N-linked glycosylation via asparagine,GO:0042493~response to drug,GO:0043066~negative regulation of apoptotic process,	defender against cell death 1(DAD1)
EZH2	1	cluster1	0.89941	0.31093	Promoter (<=1kb)	1	6.36207	0	0.157182	0	hsa05206:MicroRNAs in cancer,	GO:0000122~negative regulation of transcription from RNA polymerase II promoter,GO:0001932~regulation of protein phosphorylation,GO:0006306~DNA methylation,GO:0006325~chromatin organization,GO:0006351~transcription, DNA-templated,GO:0006355~regulation of transcription, DNA-templated,GO:0010718~positive regulation of epithelial to mesenchymal transition,GO:0014013~regulation of gliogenesis,GO:0014…	enhancer of zeste 2 polycomb repressive complex 2 subunit(EZH2)
SHC2	1	cluster5	0.57151	0.515682	Promoter (1-2kb)	14	9.38362	0	0.106569	0	hsa04012:ErbB signaling pathway,hsa04014:Ras signaling pathway,hsa04062:Chemokine signaling pathway,hsa04370:VEGF signaling pathway,hsa04510:Focal adhesion,hsa04650:Natural killer cell mediated cytotoxicity,hsa04722:Neurotrophin signaling pathway,hsa04910:Insulin signaling pathway,hsa04915:Estrogen signaling pathway,hsa04917:Prolactin signaling pathway,hsa05034:Alcoholism,hsa05100:Bacterial invas…	GO:0000165~MAPK cascade,GO:0000187~activation of MAPK activity,GO:0007169~transmembrane receptor protein tyrosine kinase signaling pathway,GO:0007265~Ras protein signal transduction,GO:0035556~intracellular signal transduction,GO:0043547~positive regulation of GTPase activity,GO:0048010~vascular endothelial growth factor receptor signaling pathway,	SHC adaptor protein 2(SHC2)
ST5	1	cluster1	0.81102	0.534608	Promoter (1-2kb)	0	6.68534	0	0.149581	0	0	GO:0043547~positive regulation of GTPase activity,GO:0070374~positive regulation of ERK1 and ERK2 cascade,	suppression of tumorigenicity 5(ST5)
CREB3L2	1	cluster1	0.65725	0.423649	Promoter (1-2kb)	23	1.5	0	0.666667	0	hsa04022:cGMP-PKG signaling pathway,hsa04024:cAMP signaling pathway,hsa04151:PI3K-Akt signaling pathway,hsa04152:AMPK signaling pathway,hsa04261:Adrenergic signaling in cardiomyocytes,hsa04668:TNF signaling pathway,hsa04725:Cholinergic synapse,hsa04728:Dopaminergic synapse,hsa04911:Insulin secretion,hsa04915:Estrogen signaling pathway,hsa04916:Melanogenesis,hsa04918:Thyroid hormone synthesis,hsa0…	GO:0002062~chondrocyte differentiation,GO:0006366~transcription from RNA polymerase II promoter,GO:0006888~ER to Golgi vesicle-mediated transport,GO:0030968~endoplasmic reticulum unfolded protein response,GO:0034976~response to endoplasmic reticulum stress,GO:0045893~positive regulation of transcription, DNA-templated,GO:0045944~positive regulation of transcription from RNA polymerase II promoter…	cAMP responsive element binding protein 3 like 2(CREB3L2)
WDR44	1	cluster3	1.45887	0.456119	Promoter (<=1kb)	0	5.02155	0	0.199142	0	#N/A	#N/A	#N/A
MYH10	1	cluster1	0.76518	0.418807	Promoter (1-2kb)	1	6.2931	0	0.158904	0	hsa04530:Tight junction,	GO:0000281~mitotic cytokinesis,GO:0001701~in utero embryonic development,GO:0001764~neuron migration,GO:0001778~plasma membrane repair,GO:0003279~cardiac septum development,GO:0006887~exocytosis,GO:0006930~substrate-dependent cell migration, cell extension,GO:0007097~nuclear migration,GO:0007155~cell adhesion,GO:0007411~axon guidance,GO:0007512~adult heart development,GO:0008283~cell proliferatio…	myosin heavy chain 10(MYH10)
ATG4C	1	cluster1	0.64193	0.518483	Promoter (<=1kb)	1	8.40948	0	0.118913	0	hsa04140:Regulation of autophagy,	GO:0000045~autophagosome assembly,GO:0000422~mitophagy,GO:0006501~C-terminal protein lipidation,GO:0006508~proteolysis,GO:0006612~protein targeting to membrane,GO:0006914~autophagy,GO:0015031~protein transport,GO:0016485~protein processing,GO:0044804~nucleophagy,GO:0051697~protein delipidation,	autophagy related 4C cysteine peptidase(ATG4C)
PCNP	1	cluster3	1.14423	0.520686	Promoter (1-2kb)	0	6	0	0.166667	0	0	GO:0007049~cell cycle,GO:0016567~protein ubiquitination,GO:0043161~proteasome-mediated ubiquitin-dependent protein catabolic process,	PEST proteolytic signal containing nuclear protein(PCNP)
CERCAM	1	cluster1	0.58521	0.322912	Promoter (<=1kb)	0	5.375	0	0.186047	0	0	GO:0006928~movement of cell or subcellular component,GO:0007155~cell adhesion,GO:0007159~leukocyte cell-cell adhesion,	cerebral endothelial cell adhesion molecule(CERCAM)
ABCB6	1	cluster3	0.68999	0.302045	Promoter (<=1kb)	1	6.11207	0	0.163611	0	hsa02010:ABC transporters,	GO:0006779~porphyrin-containing compound biosynthetic process,GO:0006810~transport,GO:0006879~cellular iron ion homeostasis,GO:0007420~brain development,GO:0015886~heme transport,GO:0043588~skin development,GO:0055085~transmembrane transport,	ATP binding cassette subfamily B member 6 (Langereis blood group)(ABCB6)
SPAG5	1	cluster3	0.8671	0.440867	Promoter (<=1kb)	0	5.18534	0	0.192851	0	0	GO:0000070~mitotic sister chromatid segregation,GO:0007051~spindle organization,GO:0007059~chromosome segregation,GO:0051294~establishment of spindle orientation,GO:0051301~cell division,GO:0051988~regulation of attachment of spindle microtubules to kinetochore,GO:0071539~protein localization to centrosome,	sperm associated antigen 5(SPAG5)
ADGRL2	1	cluster1	0.9655	0.350711	Promoter (1-2kb)	0	1	0	1	0	0	GO:0007166~cell surface receptor signaling pathway,GO:0007186~G-protein coupled receptor signaling pathway,	adhesion G protein-coupled receptor L2(ADGRL2)
HSD17B6	1	cluster1	1.25223	0.594323	Promoter (<=1kb)	3	1	0	1	0	hsa00140:Steroid hormone biosynthesis,hsa00830:Retinol metabolism,hsa01100:Metabolic pathways,	GO:0006702~androgen biosynthetic process,GO:0006710~androgen catabolic process,GO:0008202~steroid metabolic process,GO:0055114~oxidation-reduction process,	hydroxysteroid 17-beta dehydrogenase 6(HSD17B6)
