# Supplementary material for: Sulfarotene, a synthetic retinoid, overcomes stemness and sorafenib resistance of hepatocellular carcinoma via suppressing SOS2-RAS pathway
Source: J Exp Clin Cancer Res. 2021 Sep 4;40:280. doi: 10.1186/s13046-021-02085-4 (PMC8418008; doi:10.1186/s13046-021-02085-4)
Supplement: Supplementary file 3 — Additional file 3: Supplementary Data 2. The association of SOS2 and associated neighboring genes. [file 13046_2021_2085_MOESM3_ESM.xlsx]

## Sheet: SOS2_COR
gene1	gene1	gene2	gene2	r	p.value
ENSG00000100485	SOS2	ENSG00000130005	GAMT	-0.979327	4.09886e-06
ENSG00000100485	SOS2	ENSG00000197756	RPL37A	-0.973397	9.851e-06
ENSG00000100485	SOS2	ENSG00000099795	NDUFB7	-0.969716	1.54496e-05
ENSG00000100485	SOS2	ENSG00000106153	CHCHD2	-0.967974	1.87581e-05
ENSG00000100485	SOS2	ENSG00000149806	FAU	-0.967685	1.93515e-05
ENSG00000100485	SOS2	ENSG00000124614	RPS10	-0.967553	1.96269e-05
ENSG00000100485	SOS2	ENSG00000175634	RPS6KB2	-0.96677	2.13187e-05
ENSG00000100485	SOS2	ENSG00000163832	ELP6	-0.966643	2.16026e-05
ENSG00000100485	SOS2	ENSG00000143774	GUK1	-0.963916	2.83675e-05
ENSG00000100485	SOS2	ENSG00000233927	RPS28	-0.962295	3.30285e-05
ENSG00000100485	SOS2	ENSG00000174886	NDUFA11	-0.959306	4.30108e-05
ENSG00000100485	SOS2	ENSG00000146677	AC004453	-0.957536	4.9837e-05
ENSG00000100485	SOS2	ENSG00000148834	GSTO1	-0.956571	5.38637e-05
ENSG00000100485	SOS2	ENSG00000229891	LINC01315	-0.95564	5.79589e-05
ENSG00000100485	SOS2	ENSG00000180879	SSR4	-0.953643	6.74866e-05
ENSG00000100485	SOS2	ENSG00000111678	C12orf57	-0.953457	6.8425e-05
ENSG00000100485	SOS2	ENSG00000142546	NOSIP	-0.948054	9.99617e-05
ENSG00000100485	SOS2	ENSG00000170889	RPS9	-0.946409	0.000111305
ENSG00000100485	SOS2	ENSG00000242299	AC073861	-0.946245	0.00011248
ENSG00000100485	SOS2	ENSG00000181991	MRPS11	-0.945672	0.000116665
ENSG00000100485	SOS2	ENSG00000168899	VAMP5	-0.94472	0.000123868
ENSG00000100485	SOS2	ENSG00000244313	AC024293	-0.940482	0.000159738
ENSG00000100485	SOS2	ENSG00000176340	COX8A	-0.940144	0.000162883
ENSG00000100485	SOS2	ENSG00000115286	NDUFS7	-0.940005	0.000164183
ENSG00000100485	SOS2	ENSG00000005075	POLR2J	-0.936326	0.000201471
ENSG00000100485	SOS2	ENSG00000198356	ASNA1	-0.935076	0.000215391
ENSG00000100485	SOS2	ENSG00000165828	PRAP1	-0.934824	0.000218269
ENSG00000100485	SOS2	ENSG00000105193	RPS16	-0.931421	0.000259949
ENSG00000100485	SOS2	ENSG00000105058	FAM32A	-0.930951	0.000266109
ENSG00000100485	SOS2	ENSG00000076662	ICAM3	-0.929458	0.000286376
ENSG00000100485	SOS2	ENSG00000213619	NDUFS3	-0.928692	0.000297177
ENSG00000100485	SOS2	ENSG00000240972	MIF	-0.928431	0.000300922
ENSG00000100485	SOS2	ENSG00000227097	RPS28P7	-0.927665	0.000312117
ENSG00000100485	SOS2	ENSG00000008988	RPS20	-0.927254	0.00031823
ENSG00000100485	SOS2	ENSG00000213553	RPLP0P6	-0.925434	0.000346357
ENSG00000100485	SOS2	ENSG00000179271	GADD45GIP1	-0.919999	0.00044066
ENSG00000100485	SOS2	ENSG00000178464	RPL10P16	-0.919531	0.000449531
ENSG00000100485	SOS2	ENSG00000142541	RPL13A	-0.919324	0.000453508
ENSG00000100485	SOS2	ENSG00000108298	RPL19	-0.918818	0.000463291
ENSG00000100485	SOS2	ENSG00000100058	CRYBB2P1	-0.918354	0.000472417
ENSG00000100485	SOS2	ENSG00000136149	RPL13AP25	-0.917589	0.000487724
ENSG00000100485	SOS2	ENSG00000225431	LINC01671	-0.917104	0.000497602
ENSG00000100485	SOS2	ENSG00000242372	EIF6	-0.916545	0.000509161
ENSG00000100485	SOS2	ENSG00000213442	RPL18AP3	-0.915126	0.000539334
ENSG00000100485	SOS2	ENSG00000126267	COX6B1	-0.913789	0.000568895
ENSG00000100485	SOS2	ENSG00000213280	AC090114	-0.913413	0.0005774
ENSG00000100485	SOS2	ENSG00000131469	RPL27	-0.913387	0.000577994
ENSG00000100485	SOS2	ENSG00000167526	RPL13	-0.911383	0.000624923
ENSG00000100485	SOS2	ENSG00000136942	RPL35	-0.911199	0.000629365
ENSG00000100485	SOS2	ENSG00000008018	PSMB1	-0.91074	0.000640533
ENSG00000100485	SOS2	ENSG00000240509	RPL34P18	-0.910183	0.00065426
ENSG00000100485	SOS2	ENSG00000147123	NDUFB11	-0.908699	0.000691854
ENSG00000100485	SOS2	ENSG00000198937	CCDC167	-0.908048	0.0007088
ENSG00000100485	SOS2	ENSG00000104904	OAZ1	-0.906715	0.000744411
ENSG00000100485	SOS2	ENSG00000213719	CLIC1	-0.906568	0.000748426
ENSG00000100485	SOS2	ENSG00000126457	PRMT1	-0.905265	0.000784578
ENSG00000100485	SOS2	ENSG00000173660	UQCRH	-0.904945	0.000793623
ENSG00000100485	SOS2	ENSG00000174917	MICOS13	-0.903937	0.000822633
ENSG00000100485	SOS2	ENSG00000100316	RPL3	-0.903538	0.000834328
ENSG00000100485	SOS2	ENSG00000171222	SCAND1	-0.903412	0.000838049
ENSG00000100485	SOS2	ENSG00000099385	BCL7C	-0.903275	0.0008421
ENSG00000100485	SOS2	ENSG00000265354	TIMM23	-0.903262	0.00084249
ENSG00000100485	SOS2	ENSG00000217930	PAM16	-0.902666	0.000860269
ENSG00000100485	SOS2	ENSG00000086504	MRPL28	-0.902229	0.000873489
ENSG00000100485	SOS2	ENSG00000161920	MED11	-0.900696	0.000920922
ENSG00000100485	SOS2	ENSG00000133812	SBF2	0.900681	0.000921419
ENSG00000100485	SOS2	ENSG00000057019	DCBLD2	0.901231	0.000904169
ENSG00000100485	SOS2	ENSG00000111707	SUDS3	0.90136	0.000900164
ENSG00000100485	SOS2	ENSG00000152818	UTRN	0.901372	0.000899798
ENSG00000100485	SOS2	ENSG00000107581	EIF3A	0.901624	0.000891999
ENSG00000100485	SOS2	ENSG00000074695	LMAN1	0.901826	0.000885787
ENSG00000100485	SOS2	ENSG00000110693	SOX6	0.901923	0.000882822
ENSG00000100485	SOS2	ENSG00000144566	RAB5A	0.902055	0.000878761
ENSG00000100485	SOS2	ENSG00000148110	MFSD14B	0.902057	0.000878727
ENSG00000100485	SOS2	ENSG00000285976	AL135905	0.902355	0.000869668
ENSG00000100485	SOS2	ENSG00000112394	SLC16A10	0.902402	0.000868228
ENSG00000100485	SOS2	ENSG00000133121	STARD13	0.902645	0.000860898
ENSG00000100485	SOS2	ENSG00000100580	TMED8	0.902653	0.000860654
ENSG00000100485	SOS2	ENSG00000104331	IMPAD1	0.902803	0.00085616
ENSG00000100485	SOS2	ENSG00000160131	VMA21	0.902819	0.000855685
ENSG00000100485	SOS2	ENSG00000180011	ZADH2	0.902839	0.000855063
ENSG00000100485	SOS2	ENSG00000064313	TAF2	0.903146	0.000845914
ENSG00000100485	SOS2	ENSG00000179295	PTPN11	0.903393	0.000838612
ENSG00000100485	SOS2	ENSG00000103657	HERC1	0.903633	0.00083154
ENSG00000100485	SOS2	ENSG00000081026	MAGI3	0.904083	0.000818399
ENSG00000100485	SOS2	ENSG00000079819	EPB41L2	0.904797	0.000797829
ENSG00000100485	SOS2	ENSG00000205765	C5orf51	0.904813	0.00079739
ENSG00000100485	SOS2	ENSG00000052795	FNIP2	0.905003	0.000791992
ENSG00000100485	SOS2	ENSG00000131725	WDR44	0.905032	0.000791152
ENSG00000100485	SOS2	ENSG00000112367	FIG4	0.905072	0.000790017
ENSG00000100485	SOS2	ENSG00000119596	YLPM1	0.905423	0.000780123
ENSG00000100485	SOS2	ENSG00000128833	MYO5C	0.905463	0.000779002
ENSG00000100485	SOS2	ENSG00000257093	KIAA1147	0.905732	0.000771475
ENSG00000100485	SOS2	ENSG00000113448	PDE4D	0.906351	0.000754353
ENSG00000100485	SOS2	ENSG00000114030	KPNA1	0.906523	0.000749639
ENSG00000100485	SOS2	ENSG00000094916	CBX5	0.906529	0.0007495
ENSG00000100485	SOS2	ENSG00000170871	KIAA0232	0.906938	0.00073838
ENSG00000100485	SOS2	ENSG00000165934	CPSF2	0.906943	0.000738247
ENSG00000100485	SOS2	ENSG00000111885	MAN1A1	0.907053	0.00073526
ENSG00000100485	SOS2	ENSG00000148572	NRBF2	0.907194	0.000731486
ENSG00000100485	SOS2	ENSG00000163378	EOGT	0.907512	0.000722987
ENSG00000100485	SOS2	ENSG00000107077	KDM4C	0.907613	0.000720278
ENSG00000100485	SOS2	ENSG00000137815	RTF1	0.90764	0.000719584
ENSG00000100485	SOS2	ENSG00000168172	HOOK3	0.908701	0.000691802
ENSG00000100485	SOS2	ENSG00000164749	HNF4G	0.909197	0.000679073
ENSG00000100485	SOS2	ENSG00000172175	MALT1	0.909361	0.000674901
ENSG00000100485	SOS2	ENSG00000100934	SEC23A	0.909575	0.000669488
ENSG00000100485	SOS2	ENSG00000092201	SUPT16H	0.909979	0.000659338
ENSG00000100485	SOS2	ENSG00000107863	ARHGAP21	0.910286	0.000651687
ENSG00000100485	SOS2	ENSG00000153561	RMND5A	0.910398	0.000648917
ENSG00000100485	SOS2	ENSG00000137075	RNF38	0.910713	0.000641185
ENSG00000100485	SOS2	ENSG00000071537	SEL1L	0.911187	0.000629639
ENSG00000100485	SOS2	ENSG00000135945	REV1	0.911285	0.00062727
ENSG00000100485	SOS2	ENSG00000163638	ADAMTS9	0.911364	0.000625367
ENSG00000100485	SOS2	ENSG00000196792	STRN3	0.911585	0.000620074
ENSG00000100485	SOS2	ENSG00000124177	CHD6	0.912556	0.000597145
ENSG00000100485	SOS2	ENSG00000111816	FRK	0.913021	0.000586372
ENSG00000100485	SOS2	ENSG00000143437	ARNT	0.913127	0.000583934
ENSG00000100485	SOS2	ENSG00000183054	RGPD6	0.91321	0.000582034
ENSG00000100485	SOS2	ENSG00000100354	TNRC6B	0.913223	0.000581737
ENSG00000100485	SOS2	ENSG00000139263	LRIG3	0.914354	0.000556277
ENSG00000100485	SOS2	ENSG00000128881	TTBK2	0.914596	0.000550929
ENSG00000100485	SOS2	ENSG00000001629	ANKIB1	0.914945	0.000543268
ENSG00000100485	SOS2	ENSG00000008311	AASS	0.915937	0.00052194
ENSG00000100485	SOS2	ENSG00000112697	TMEM30A	0.916444	0.00051125
ENSG00000100485	SOS2	ENSG00000054654	SYNE2	0.916664	0.000506671
ENSG00000100485	SOS2	ENSG00000171467	ZNF318	0.917521	0.000489095
ENSG00000100485	SOS2	ENSG00000021776	AQR	0.917564	0.000488227
ENSG00000100485	SOS2	ENSG00000070018	LRP6	0.917575	0.00048799
ENSG00000100485	SOS2	ENSG00000168566	SNRNP48	0.918056	0.00047833
ENSG00000100485	SOS2	ENSG00000085832	EPS15	0.918109	0.000477269
ENSG00000100485	SOS2	ENSG00000106086	PLEKHA8	0.918674	0.000466115
ENSG00000100485	SOS2	ENSG00000138443	ABI2	0.918829	0.000463091
ENSG00000100485	SOS2	ENSG00000197323	TRIM33	0.918962	0.000460504
ENSG00000100485	SOS2	ENSG00000067208	EVI5	0.919066	0.00045847
ENSG00000100485	SOS2	ENSG00000080503	SMARCA2	0.919239	0.000455132
ENSG00000100485	SOS2	ENSG00000138600	SPPL2A	0.919477	0.000450566
ENSG00000100485	SOS2	ENSG00000124831	LRRFIP1	0.919722	0.000445893
ENSG00000100485	SOS2	ENSG00000173273	TNKS	0.920338	0.000434306
ENSG00000100485	SOS2	ENSG00000005020	SKAP2	0.920396	0.00043323
ENSG00000100485	SOS2	ENSG00000112992	NNT	0.920855	0.000424731
ENSG00000100485	SOS2	ENSG00000047932	GOPC	0.921195	0.000418521
ENSG00000100485	SOS2	ENSG00000113441	LNPEP	0.921244	0.000417643
ENSG00000100485	SOS2	ENSG00000101557	USP14	0.92196	0.000404786
ENSG00000100485	SOS2	ENSG00000134744	TUT4	0.922865	0.000388952
ENSG00000100485	SOS2	ENSG00000183309	ZNF623	0.923319	0.000381174
ENSG00000100485	SOS2	ENSG00000105976	MET	0.923352	0.000380607
ENSG00000100485	SOS2	ENSG00000172007	RAB33B	0.924581	0.000360113
ENSG00000100485	SOS2	ENSG00000108582	CPD	0.924767	0.000357078
ENSG00000100485	SOS2	ENSG00000133704	IPO8	0.924819	0.000356243
ENSG00000100485	SOS2	ENSG00000119537	KDSR	0.925038	0.000352695
ENSG00000100485	SOS2	ENSG00000151806	GUF1	0.925112	0.000351497
ENSG00000100485	SOS2	ENSG00000133703	KRAS	0.925975	0.000337821
ENSG00000100485	SOS2	ENSG00000130396	AFDN	0.927176	0.000319409
ENSG00000100485	SOS2	ENSG00000128829	EIF2AK4	0.928122	0.000305412
ENSG00000100485	SOS2	ENSG00000124486	USP9X	0.928415	0.000301162
ENSG00000100485	SOS2	ENSG00000138185	ENTPD1	0.928669	0.000297511
ENSG00000100485	SOS2	ENSG00000154380	ENAH	0.928756	0.000296272
ENSG00000100485	SOS2	ENSG00000171634	BPTF	0.928953	0.000293465
ENSG00000100485	SOS2	ENSG00000198265	HELZ	0.929546	0.000285153
ENSG00000100485	SOS2	ENSG00000121892	PDS5A	0.929663	0.000283535
ENSG00000100485	SOS2	ENSG00000279059	AC007485	0.93053	0.000271717
ENSG00000100485	SOS2	ENSG00000150760	DOCK1	0.931703	0.000256305
ENSG00000100485	SOS2	ENSG00000159873	CCDC117	0.932178	0.000250232
ENSG00000100485	SOS2	ENSG00000139746	RBM26	0.932358	0.000247965
ENSG00000100485	SOS2	ENSG00000152223	EPG5	0.932852	0.000241805
ENSG00000100485	SOS2	ENSG00000058056	USP13	0.932973	0.000240312
ENSG00000100485	SOS2	ENSG00000162885	B3GALNT2	0.933154	0.000238081
ENSG00000100485	SOS2	ENSG00000134698	AGO4	0.935449	0.000211161
ENSG00000100485	SOS2	ENSG00000162402	USP24	0.93552	0.00021037
ENSG00000100485	SOS2	ENSG00000072274	TFRC	0.936846	0.000195868
ENSG00000100485	SOS2	ENSG00000179456	ZBTB18	0.93711	0.000193068
ENSG00000100485	SOS2	ENSG00000025293	PHF20	0.937663	0.000187292
ENSG00000100485	SOS2	ENSG00000279207	AC015813	0.938118	0.00018264
ENSG00000100485	SOS2	ENSG00000175387	SMAD2	0.938452	0.00017927
ENSG00000100485	SOS2	ENSG00000108510	MED13	0.939163	0.00017225
ENSG00000100485	SOS2	ENSG00000138688	KIAA1109	0.940126	0.000163052
ENSG00000100485	SOS2	ENSG00000140694	PARN	0.940252	0.000161872
ENSG00000100485	SOS2	ENSG00000110756	HPS5	0.940469	0.000159858
ENSG00000100485	SOS2	ENSG00000103479	RBL2	0.941372	0.000151667
ENSG00000100485	SOS2	ENSG00000008869	HEATR5B	0.942493	0.000141912
ENSG00000100485	SOS2	ENSG00000135250	SRPK2	0.943155	0.000136369
ENSG00000100485	SOS2	ENSG00000204217	BMPR2	0.94561	0.000117127
ENSG00000100485	SOS2	ENSG00000147548	NSD3	0.945724	0.000116288
ENSG00000100485	SOS2	ENSG00000174106	LEMD3	0.945786	0.000115831
ENSG00000100485	SOS2	ENSG00000145349	CAMK2D	0.945816	0.000115604
ENSG00000100485	SOS2	ENSG00000196712	NF1	0.947171	0.000105941
ENSG00000100485	SOS2	ENSG00000131626	PPFIA1	0.947393	0.000104415
ENSG00000100485	SOS2	ENSG00000163625	WDFY3	0.947431	0.000104155
ENSG00000100485	SOS2	ENSG00000197594	ENPP1	0.949904	8.82049e-05
ENSG00000100485	SOS2	ENSG00000281649	EBLN3P	0.950534	8.44367e-05
ENSG00000100485	SOS2	ENSG00000160551	TAOK1	0.951182	8.06805e-05
ENSG00000100485	SOS2	ENSG00000046604	DSG2	0.951417	7.93468e-05
ENSG00000100485	SOS2	ENSG00000122299	ZC3H7A	0.951777	7.73348e-05
ENSG00000100485	SOS2	ENSG00000110367	DDX6	0.951975	7.62471e-05
ENSG00000100485	SOS2	ENSG00000137414	FAM8A1	0.952168	7.5192e-05
ENSG00000100485	SOS2	ENSG00000156052	GNAQ	0.953111	7.0198e-05
ENSG00000100485	SOS2	ENSG00000141232	TOB1	0.953896	6.62182e-05
ENSG00000100485	SOS2	ENSG00000087338	GMCL1	0.954198	6.47321e-05
ENSG00000100485	SOS2	ENSG00000146858	ZC3HAV1L	0.954836	6.16728e-05
ENSG00000100485	SOS2	ENSG00000115760	BIRC6	0.955393	5.90839e-05
ENSG00000100485	SOS2	ENSG00000163960	UBXN7	0.95544	5.88678e-05
ENSG00000100485	SOS2	ENSG00000122779	TRIM24	0.956367	5.47413e-05
ENSG00000100485	SOS2	ENSG00000005810	MYCBP2	0.957183	5.12817e-05
ENSG00000100485	SOS2	ENSG00000106771	TMEM245	0.957819	4.86953e-05
ENSG00000100485	SOS2	ENSG00000131507	NDFIP1	0.957885	4.8432e-05
ENSG00000100485	SOS2	ENSG00000198799	LRIG2	0.958141	4.74215e-05
ENSG00000100485	SOS2	ENSG00000109787	KLF3	0.958161	4.73429e-05
ENSG00000100485	SOS2	ENSG00000066739	ATG2B	0.95837	4.65307e-05
ENSG00000100485	SOS2	ENSG00000091129	NRCAM	0.960118	4.0113e-05
ENSG00000100485	SOS2	ENSG00000100503	NIN	0.960644	3.83128e-05
ENSG00000100485	SOS2	ENSG00000196083	IL1RAP	0.960775	3.78732e-05
ENSG00000100485	SOS2	ENSG00000196865	NHLRC2	0.965087	2.53027e-05
ENSG00000100485	SOS2	ENSG00000177119	ANO6	0.965711	2.37683e-05
ENSG00000100485	SOS2	ENSG00000124198	ARFGEF2	0.968789	1.71534e-05
ENSG00000100485	SOS2	ENSG00000073969	NSF	0.968948	1.68528e-05
ENSG00000100485	SOS2	ENSG00000260032	NORAD	0.973041	1.03173e-05
ENSG00000100485	SOS2	ENSG00000165417	GTF2A1	0.974385	8.63761e-06
ENSG00000100485	SOS2	ENSG00000174197	MGA	0.977183	5.7777e-06
ENSG00000100485	SOS2	ENSG00000124151	NCOA3	0.978135	4.98201e-06

## Sheet: node_annotation
gene	gene2	FPKM.H3B_TCR_DMSO	FPKM.H3B_TCR_1um	FPKM.H3B_TCR_5um	MEM.SHIP	Cluster	KEGG_PATHWAY	Gene Name
AC015813	ENSG00000279207	-1.07587	0.90109	0.174777	0.244363	cluster1
EOGT	ENSG00000163378	-0.758571	-0.374656	1.13323	0.297446	cluster1	hsa00514:Other types of O-glycan biosynthesis,	EGF domain specific O-linked N-acetylglucosamine transferase(EOGT)
AGO4	ENSG00000134698	-0.866344	-0.227952	1.0943	0.257472	cluster1
IPO8	ENSG00000133704	-0.863151	-0.232675	1.09583	0.255342	cluster1
TTBK2	ENSG00000128881	-0.864008	-0.231409	1.09542	0.25591	cluster1
AC024293	ENSG00000244313	1.1358	-0.387702	-0.748097	0.253387	cluster2
AC073861	ENSG00000242299	1.11278	-0.289398	-0.823385	0.29837	cluster2
AC090114	ENSG00000213280	0.81033	0.307242	-1.11757	0.390052	cluster2
ASNA1	ENSG00000198356	0.981506	0.0360146	-1.01752	0.675535	cluster2
CHCHD2	ENSG00000106153	1.05876	-0.130285	-0.928472	0.406718	cluster2
COX8A	ENSG00000176340	1.13251	-0.371131	-0.761375	0.260317	cluster2	hsa00190:Oxidative phosphorylation,hsa01100:Metabolic pathways,hsa04260:Cardiac muscle contraction,hsa04932:Non-alcoholic fatty liver disease (NAFLD),hsa05010:Alzheimer's disease,hsa05012:Parkinson's disease,hsa05016:Huntington's disease,	cytochrome c oxidase subunit 8A(COX8A)
CRYBB2P1	ENSG00000100058	0.999052	0.00189262	-1.00094	0.59267	cluster2
EIF6	ENSG00000242372	1.13014	-0.359933	-0.77021	0.265128	cluster2	hsa03008:Ribosome biogenesis in eukaryotes,	eukaryotic translation initiation factor 6(EIF6)
FAU	ENSG00000149806	1.07315	-0.167436	-0.905713	0.375113	cluster2	hsa03010:Ribosome,	FAU, ubiquitin like and ribosomal protein S30 fusion(FAU)
GADD45GIP1	ENSG00000179271	1.10207	-0.252586	-0.849489	0.318333	cluster2
GAMT	ENSG00000130005	1.09085	-0.217487	-0.873359	0.339636	cluster2	hsa00260:Glycine, serine and threonine metabolism,hsa00330:Arginine and proline metabolism,hsa01100:Metabolic pathways,	guanidinoacetate N-methyltransferase(GAMT)
GUK1	ENSG00000143774	1.12189	-0.324241	-0.797645	0.281248	cluster2	hsa00230:Purine metabolism,hsa01100:Metabolic pathways,	guanylate kinase 1(GUK1)
LINC01315	ENSG00000229891	1.02203	-0.0456138	-0.976413	0.506663	cluster2
MED11	ENSG00000161920	1.13572	-0.387304	-0.748418	0.25355	cluster2
MRPL28	ENSG00000086504	0.98836	0.0228873	-1.01125	0.6416	cluster2	hsa03010:Ribosome,	mitochondrial ribosomal protein L28(MRPL28)
NDUFA11	ENSG00000174886	1.13891	-0.404663	-0.734251	0.246502	cluster2	hsa00190:Oxidative phosphorylation,hsa01100:Metabolic pathways,hsa04932:Non-alcoholic fatty liver disease (NAFLD),hsa05010:Alzheimer's disease,hsa05012:Parkinson's disease,hsa05016:Huntington's disease,	NADH:ubiquinone oxidoreductase subunit A11(NDUFA11)
NDUFB11	ENSG00000147123	1.05794	-0.128247	-0.92969	0.408616	cluster2	hsa00190:Oxidative phosphorylation,hsa01100:Metabolic pathways,hsa04932:Non-alcoholic fatty liver disease (NAFLD),hsa05010:Alzheimer's disease,hsa05012:Parkinson's disease,hsa05016:Huntington's disease,	NADH:ubiquinone oxidoreductase subunit B11(NDUFB11)
NDUFB7	ENSG00000099795	1.13169	-0.367193	-0.764495	0.261997	cluster2	hsa00190:Oxidative phosphorylation,hsa01100:Metabolic pathways,hsa04932:Non-alcoholic fatty liver disease (NAFLD),hsa05010:Alzheimer's disease,hsa05012:Parkinson's disease,hsa05016:Huntington's disease,	NADH:ubiquinone oxidoreductase subunit B7(NDUFB7)
NDUFS3	ENSG00000213619	1.10961	-0.278087	-0.831524	0.304278	cluster2	hsa00190:Oxidative phosphorylation,hsa01100:Metabolic pathways,hsa04932:Non-alcoholic fatty liver disease (NAFLD),hsa05010:Alzheimer's disease,hsa05012:Parkinson's disease,hsa05016:Huntington's disease,	NADH:ubiquinone oxidoreductase core subunit S3(NDUFS3)
NDUFS7	ENSG00000115286	1.13219	-0.369596	-0.762592	0.26097	cluster2	hsa00190:Oxidative phosphorylation,hsa01100:Metabolic pathways,hsa04932:Non-alcoholic fatty liver disease (NAFLD),hsa05010:Alzheimer's disease,hsa05012:Parkinson's disease,hsa05016:Huntington's disease,	NADH:ubiquinone oxidoreductase core subunit S7(NDUFS7)
NOSIP	ENSG00000142546	1.11685	-0.304484	-0.812365	0.290769	cluster2
OAZ1	ENSG00000104904	0.793383	0.329881	-1.12326	0.372862	cluster2
POLR2J	ENSG00000005075	1.06721	-0.151778	-0.915435	0.387787	cluster2	hsa00230:Purine metabolism,hsa00240:Pyrimidine metabolism,hsa01100:Metabolic pathways,hsa03020:RNA polymerase,hsa05016:Huntington's disease,	RNA polymerase II subunit J(POLR2J)
PRAP1	ENSG00000165828	1.09767	-0.238438	-0.859229	0.326623	cluster2
PSMB1	ENSG00000008018	1.09026	-0.215736	-0.874524	0.340767	cluster2	hsa03050:Proteasome,	proteasome subunit beta 1(PSMB1)
RPL10P16	ENSG00000178464	1.00514	-0.0103534	-0.994783	0.567483	cluster2
RPL13A	ENSG00000142541	1.12988	-0.358733	-0.771151	0.26565	cluster2	hsa03010:Ribosome,	ribosomal protein L13a(RPL13A)
RPL18AP3	ENSG00000213442	1.0715	-0.163041	-0.908461	0.378583	cluster2
RPL19	ENSG00000108298	1.00927	-0.0188074	-0.990464	0.551424	cluster2	hsa03010:Ribosome,	ribosomal protein L19(RPL19)
RPL27	ENSG00000131469	1.1237	-0.331684	-0.792015	0.277779	cluster2	hsa03010:Ribosome,	ribosomal protein L27(RPL27)
RPL3	ENSG00000100316	0.839774	0.26647	-1.10624	0.425994	cluster2	hsa03010:Ribosome,	ribosomal protein L3(RPL3)
RPL34P18	ENSG00000240509	1.14016	-0.411888	-0.728273	0.243628	cluster2
RPL35	ENSG00000136942	1.13983	-0.409933	-0.729895	0.244402	cluster2	hsa03010:Ribosome,	ribosomal protein L35(RPL35)
RPL37A	ENSG00000197756	1.1396	-0.408627	-0.730976	0.244921	cluster2	hsa03010:Ribosome,	ribosomal protein L37a(RPL37A)
RPLP0P6	ENSG00000213553	1.05281	-0.115678	-0.937131	0.420757	cluster2
RPS10	ENSG00000124614	1.13894	-0.404811	-0.734129	0.246443	cluster2	hsa03010:Ribosome,	ribosomal protein S10(RPS10)
RPS16	ENSG00000105193	0.922464	0.140263	-1.06273	0.614511	cluster2	hsa03010:Ribosome,	ribosomal protein S16(RPS16)
RPS28	ENSG00000233927	0.965235	0.0662368	-1.03147	0.745113	cluster2	hsa03010:Ribosome,	ribosomal protein S28(RPS28)
RPS28P7	ENSG00000227097	0.959441	0.0767005	-1.03614	0.751481	cluster2
RPS6KB2	ENSG00000175634	1.13361	-0.376567	-0.757046	0.25802	cluster2	hsa04012:ErbB signaling pathway,hsa04066:HIF-1 signaling pathway,hsa04150:mTOR signaling pathway,hsa04151:PI3K-Akt signaling pathway,hsa04152:AMPK signaling pathway,hsa04350:TGF-beta signaling pathway,hsa04666:Fc gamma R-mediated phagocytosis,hsa04910:Insulin signaling pathway,hsa04931:Insulin resistance,hsa05205:Proteoglycans in cancer,hsa05221:Acute myeloid leukemia,hsa05231:Choline metabolism …	ribosomal protein S6 kinase B2(RPS6KB2)
RPS9	ENSG00000170889	1.13483	-0.382715	-0.752119	0.25545	cluster2	hsa03010:Ribosome,	ribosomal protein S9(RPS9)
SSR4	ENSG00000180879	1.12729	-0.34703	-0.780255	0.270809	cluster2	hsa04141:Protein processing in endoplasmic reticulum,	signal sequence receptor subunit 4(SSR4)
UQCRH	ENSG00000173660	1.14039	-0.41323	-0.727157	0.243098	cluster2	hsa00190:Oxidative phosphorylation,hsa01100:Metabolic pathways,hsa04260:Cardiac muscle contraction,hsa04932:Non-alcoholic fatty liver disease (NAFLD),hsa05010:Alzheimer's disease,hsa05012:Parkinson's disease,hsa05016:Huntington's disease,	ubiquinol-cytochrome c reductase hinge protein(UQCRH)
VAMP5	ENSG00000168899	0.944276	0.103411	-1.04769	0.707261	cluster2	hsa04130:SNARE interactions in vesicular transport,	vesicle associated membrane protein 5(VAMP5)
CAMK2D	ENSG00000145349	-1.15405	0.543514	0.610538	0.272627	cluster3	hsa04012:ErbB signaling pathway,hsa04020:Calcium signaling pathway,hsa04024:cAMP signaling pathway,hsa04066:HIF-1 signaling pathway,hsa04114:Oocyte meiosis,hsa04261:Adrenergic signaling in cardiomyocytes,hsa04310:Wnt signaling pathway,hsa04713:Circadian entrainment,hsa04720:Long-term potentiation,hsa04722:Neurotrophin signaling pathway,hsa04725:Cholinergic synapse,hsa04728:Dopaminergic synapse,hs…	calcium/calmodulin dependent protein kinase II delta(CAMK2D)
CPD	ENSG00000108582	-1.15279	0.518945	0.633848	0.257436	cluster3
GUF1	ENSG00000151806	-1.15307	0.523439	0.629633	0.260118	cluster3
MAGI3	ENSG00000081026	-1.15356	0.532251	0.621304	0.265498	cluster3	hsa04015:Rap1 signaling pathway,	membrane associated guanylate kinase, WW and PDZ domain containing 3(MAGI3)
PDS5A	ENSG00000121892	-1.15245	0.513875	0.638579	0.254456	cluster3
PLEKHA8	ENSG00000106086	-1.15376	0.536622	0.617142	0.26823	cluster3
RMND5A	ENSG00000153561	-1.15215	0.509617	0.642531	0.251989	cluster3
VMA21	ENSG00000160131	-1.15243	0.513604	0.63883	0.254298	cluster3
AASS	ENSG00000008311	-1.14357	0.433296	0.710277	0.298687	cluster3	hsa00310:Lysine degradation,hsa01100:Metabolic pathways,hsa01130:Biosynthesis of antibiotics,	aminoadipate-semialdehyde synthase(AASS)
ABI2	ENSG00000138443	-1.11779	0.308093	0.809701	0.421935	cluster3	hsa04810:Regulation of actin cytoskeleton,	abl interactor 2(ABI2)
AC007485	ENSG00000279059	-1.06638	0.149611	0.916765	0.778438	cluster3
ADAMTS9	ENSG00000163638	-1.10485	0.261774	0.843077	0.4975	cluster3
AFDN	ENSG00000130396	-1.13247	0.370971	0.761502	0.350591	cluster3	hsa04014:Ras signaling pathway,hsa04015:Rap1 signaling pathway,hsa04024:cAMP signaling pathway,hsa04520:Adherens junction,hsa04530:Tight junction,hsa04670:Leukocyte transendothelial migration,	afadin, adherens junction formation factor(AFDN)
ANKIB1	ENSG00000001629	-1.07684	0.177425	0.899412	0.767437	cluster3
ANO6	ENSG00000177119	-1.09763	0.238309	0.859317	0.549095	cluster3
AQR	ENSG00000021776	-0.952739	-0.088623	1.04136	0.335481	cluster3	hsa03040:Spliceosome,	aquarius intron-binding spliceosomal factor(AQR)
ARFGEF2	ENSG00000124198	-1.14752	0.462382	0.685134	0.278305	cluster3	hsa04144:Endocytosis,	ADP ribosylation factor guanine nucleotide exchange factor 2(ARFGEF2)
ATG2B	ENSG00000066739	-1.04003	0.0855681	0.954466	0.553846	cluster3
B3GALNT2	ENSG00000162885	-1.05378	0.11804	0.935741	0.646962	cluster3
BIRC6	ENSG00000115760	-1.11051	0.281263	0.829249	0.462322	cluster3	hsa04120:Ubiquitin mediated proteolysis,	baculoviral IAP repeat containing 6(BIRC6)
BMPR2	ENSG00000204217	-1.13953	0.408213	0.731319	0.317996	cluster3	hsa04060:Cytokine-cytokine receptor interaction,hsa04350:TGF-beta signaling pathway,hsa04390:Hippo signaling pathway,hsa04550:Signaling pathways regulating pluripotency of stem cells,hsa05206:MicroRNAs in cancer,	bone morphogenetic protein receptor type 2(BMPR2)
BPTF	ENSG00000171634	-1.08864	0.210944	0.8777	0.628406	cluster3
CBX5	ENSG00000094916	-0.918349	-0.147024	1.06537	0.298379	cluster3
CCDC117	ENSG00000159873	-1.00428	0.00861575	0.995664	0.425053	cluster3
CHD6	ENSG00000124177	-1.06447	0.144718	0.919756	0.756871	cluster3
CPSF2	ENSG00000165934	-1.11797	0.30876	0.809208	0.421026	cluster3	hsa03015:mRNA surveillance pathway,	cleavage and polyadenylation specific factor 2(CPSF2)
DCBLD2	ENSG00000057019	-0.906778	-0.165735	1.07251	0.288046	cluster3
DDX6	ENSG00000110367	-1.10567	0.264532	0.841139	0.492156	cluster3	hsa03018:RNA degradation,	DEAD-box helicase 6(DDX6)
DOCK1	ENSG00000150760	-1.00957	0.0194229	0.990147	0.43864	cluster3	hsa04510:Focal adhesion,hsa04810:Regulation of actin cytoskeleton,hsa05100:Bacterial invasion of epithelial cells,hsa05131:Shigellosis,	dedicator of cytokinesis 1(DOCK1)
DSG2	ENSG00000046604	-1.05567	0.122666	0.933008	0.663658	cluster3	hsa05412:Arrhythmogenic right ventricular cardiomyopathy (ARVC),	desmoglein 2(DSG2)
ENPP1	ENSG00000197594	-1.13141	0.365862	0.765546	0.355514	cluster3	hsa00230:Purine metabolism,hsa00500:Starch and sucrose metabolism,hsa00760:Nicotinate and nicotinamide metabolism,hsa00770:Pantothenate and CoA biosynthesis,hsa01100:Metabolic pathways,	ectonucleotide pyrophosphatase/phosphodiesterase 1(ENPP1)
ENTPD1	ENSG00000138185	-1.12277	0.327829	0.794937	0.396652	cluster3	hsa00230:Purine metabolism,hsa00240:Pyrimidine metabolism,hsa05169:Epstein-Barr virus infection,	ectonucleoside triphosphate diphosphohydrolase 1(ENTPD1)
EPB41L2	ENSG00000079819	-1.12336	0.33029	0.793073	0.393714	cluster3
EPS15	ENSG00000085832	-1.00551	0.0111165	0.994395	0.428106	cluster3	hsa04144:Endocytosis,	epidermal growth factor receptor pathway substrate 15(EPS15)
EVI5	ENSG00000067208	-1.06719	0.151712	0.915475	0.786982	cluster3
FAM8A1	ENSG00000137414	-1.12896	0.354499	0.774458	0.366928	cluster3
FIG4	ENSG00000112367	-1.02472	0.0514271	0.973294	0.48604	cluster3
GMCL1	ENSG00000087338	-1.09079	0.217314	0.873474	0.607563	cluster3
GNAQ	ENSG00000156052	-1.13687	0.393397	0.743477	0.33033	cluster3	hsa04015:Rap1 signaling pathway,hsa04020:Calcium signaling pathway,hsa04022:cGMP-PKG signaling pathway,hsa04071:Sphingolipid signaling pathway,hsa04261:Adrenergic signaling in cardiomyocytes,hsa04270:Vascular smooth muscle contraction,hsa04540:Gap junction,hsa04611:Platelet activation,hsa04713:Circadian entrainment,hsa04720:Long-term potentiation,hsa04723:Retrograde endocannabinoid signaling,hsa0…	G protein subunit alpha q(GNAQ)
GOPC	ENSG00000047932	-1.13341	0.375551	0.757857	0.346281	cluster3
GTF2A1	ENSG00000165417	-1.07435	0.170666	0.903684	0.795041	cluster3	hsa03022:Basal transcription factors,hsa05203:Viral carcinogenesis,	general transcription factor IIA subunit 1(GTF2A1)
HEATR5B	ENSG00000008869	-1.12643	0.34327	0.783155	0.3789	cluster3
HELZ	ENSG00000198265	-1.10288	0.255235	0.847647	0.510718	cluster3
HERC1	ENSG00000103657	-1.13286	0.372862	0.759999	0.3488	cluster3	hsa04120:Ubiquitin mediated proteolysis,	HECT and RLD domain containing E3 ubiquitin protein ligase family member 1(HERC1)
HNF4G	ENSG00000164749	-1.14847	0.470536	0.677939	0.272911	cluster3	hsa04950:Maturity onset diabetes of the young,	hepatocyte nuclear factor 4 gamma(HNF4G)
HOOK3	ENSG00000168172	-1.1117	0.285485	0.826213	0.455418	cluster3
HPS5	ENSG00000110756	-1.11859	0.311157	0.80743	0.417794	cluster3
IL1RAP	ENSG00000196083	-1.14899	0.475197	0.673797	0.269883	cluster3	hsa04060:Cytokine-cytokine receptor interaction,hsa04750:Inflammatory mediator regulation of TRP channels,	interleukin 1 receptor accessory protein(IL1RAP)
IMPAD1	ENSG00000104331	-1.11928	0.313863	0.805418	0.414206	cluster3	hsa00562:Inositol phosphate metabolism,hsa00920:Sulfur metabolism,hsa01100:Metabolic pathways,hsa04070:Phosphatidylinositol signaling system,	inositol monophosphatase domain containing 1(IMPAD1)
KDM4C	ENSG00000107077	-1.14053	0.414089	0.726442	0.313307	cluster3
KDSR	ENSG00000119537	-1.01798	0.0369945	0.980989	0.463165	cluster3	hsa00600:Sphingolipid metabolism,hsa01100:Metabolic pathways,	3-ketodihydrosphingosine reductase(KDSR)
KIAA0232	ENSG00000170871	-0.946238	-0.100008	1.04625	0.327564	cluster3
KIAA1109	ENSG00000138688	-1.07284	0.16662	0.906224	0.806359	cluster3
KLF3	ENSG00000109787	-1.12573	0.340283	0.78545	0.382212	cluster3	hsa05202:Transcriptional misregulation in cancer,	Kruppel like factor 3(KLF3)
KPNA1	ENSG00000114030	-1.10848	0.27414	0.834339	0.474514	cluster3	hsa05164:Influenza A,	karyopherin subunit alpha 1(KPNA1)
LEMD3	ENSG00000174106	-1.03926	0.0838037	0.955461	0.549739	cluster3
LMAN1	ENSG00000074695	-1.1163	0.302388	0.813908	0.429879	cluster3	hsa04141:Protein processing in endoplasmic reticulum,	lectin, mannose binding 1(LMAN1)
LRIG3	ENSG00000139263	-1.13691	0.393581	0.743327	0.330172	cluster3
LRP6	ENSG00000070018	-1.08435	0.198475	0.88588	0.674452	cluster3	hsa04310:Wnt signaling pathway,	LDL receptor related protein 6(LRP6)
LRRFIP1	ENSG00000124831	-1.06622	0.149196	0.91702	0.776679	cluster3
MALT1	ENSG00000172175	-0.95952	-0.0765588	1.03608	0.344311	cluster3	hsa04064:NF-kappa B signaling pathway,hsa04660:T cell receptor signaling pathway,hsa04662:B cell receptor signaling pathway,hsa05152:Tuberculosis,	MALT1 paracaspase(MALT1)
MAN1A1	ENSG00000111885	-0.927998	-0.131077	1.05907	0.307714	cluster3	hsa00510:N-Glycan biosynthesis,hsa01100:Metabolic pathways,hsa04141:Protein processing in endoplasmic reticulum,	mannosidase alpha class 1A member 1(MAN1A1)
MET	ENSG00000105976	-1.11783	0.308237	0.809594	0.421738	cluster3	hsa04014:Ras signaling pathway,hsa04015:Rap1 signaling pathway,hsa04151:PI3K-Akt signaling pathway,hsa04360:Axon guidance,hsa04510:Focal adhesion,hsa04520:Adherens junction,hsa05100:Bacterial invasion of epithelial cells,hsa05120:Epithelial cell signaling in Helicobacter pylori infection,hsa05144:Malaria,hsa05200:Pathways in cancer,hsa05202:Transcriptional misregulation in cancer,hsa05205:Proteog…	MET proto-oncogene, receptor tyrosine kinase(MET)
MFSD14B	ENSG00000148110	-1.05208	0.113921	0.938161	0.632939	cluster3
MGA	ENSG00000174197	-1.14801	0.46651	0.6815	0.275559	cluster3
MYCBP2	ENSG00000005810	-1.11641	0.302824	0.813587	0.42926	cluster3
MYO5C	ENSG00000128833	-1.1289	0.354239	0.774661	0.367197	cluster3
NDFIP1	ENSG00000131507	-1.10042	0.2472	0.853216	0.528125	cluster3
NHLRC2	ENSG00000196865	-1.05713	0.126247	0.930881	0.6773	cluster3
NIN	ENSG00000100503	-1.12091	0.320305	0.800604	0.405917	cluster3
NNT	ENSG00000112992	-1.11344	0.291779	0.821658	0.445532	cluster3	hsa00760:Nicotinate and nicotinamide metabolism,hsa01100:Metabolic pathways,	nicotinamide nucleotide transhydrogenase(NNT)
NORAD	ENSG00000260032	-1.02128	0.0440185	0.977264	0.473954	cluster3
NRBF2	ENSG00000148572	-1.14958	0.480694	0.668884	0.26636	cluster3
NSD3	ENSG00000147548	-1.11387	0.293346	0.820519	0.443143	cluster3
NSF	ENSG00000073969	-1.13963	0.408798	0.730835	0.317525	cluster3	hsa04721:Synaptic vesicle cycle,hsa04727:GABAergic synapse,hsa04962:Vasopressin-regulated water reabsorption,	N-ethylmaleimide sensitive factor, vesicle fusing ATPase(NSF)
PHF20	ENSG00000025293	-1.13279	0.372503	0.760285	0.349138	cluster3
PPFIA1	ENSG00000131626	-1.12813	0.350759	0.777367	0.370835	cluster3
PTPN11	ENSG00000179295	-1.00746	0.015082	0.992374	0.433058	cluster3	hsa04014:Ras signaling pathway,hsa04630:Jak-STAT signaling pathway,hsa04650:Natural killer cell mediated cytotoxicity,hsa04670:Leukocyte transendothelial migration,hsa04722:Neurotrophin signaling pathway,hsa04920:Adipocytokine signaling pathway,hsa04931:Insulin resistance,hsa05120:Epithelial cell signaling in Helicobacter pylori infection,hsa05168:Herpes simplex infection,hsa05205:Proteoglycans i…	protein tyrosine phosphatase, non-receptor type 11(PTPN11)
RBL2	ENSG00000103479	-1.11868	0.311505	0.807172	0.417329	cluster3	hsa04068:FoxO signaling pathway,hsa04110:Cell cycle,hsa04151:PI3K-Akt signaling pathway,hsa05203:Viral carcinogenesis,	RB transcriptional corepressor like 2(RBL2)
RBM26	ENSG00000139746	-1.14571	0.448332	0.697381	0.287913	cluster3
REV1	ENSG00000135945	-0.989989	-0.0197309	1.00972	0.393721	cluster3	hsa03460:Fanconi anemia pathway,	REV1, DNA directed polymerase(REV1)
RGPD6	ENSG00000183054	-1.13919	0.40622	0.732966	0.319612	cluster3
RTF1	ENSG00000137815	-1.09204	0.221091	0.870953	0.595959	cluster3
SBF2	ENSG00000133812	-0.903327	-0.171233	1.07456	0.285125	cluster3
SEC23A	ENSG00000100934	-1.08359	0.196296	0.887296	0.683276	cluster3	hsa04141:Protein processing in endoplasmic reticulum,	Sec23 homolog A, coat complex II component(SEC23A)
SEL1L	ENSG00000071537	-1.14687	0.457158	0.68971	0.281829	cluster3	hsa04141:Protein processing in endoplasmic reticulum,	SEL1L ERAD E3 ligase adaptor subunit(SEL1L)
SKAP2	ENSG00000005020	-1.08239	0.192877	0.889513	0.697605	cluster3
SLC16A10	ENSG00000112394	-1.00942	0.0191119	0.990307	0.438234	cluster3	hsa04919:Thyroid hormone signaling pathway,hsa04974:Protein digestion and absorption,	solute carrier family 16 member 10(SLC16A10)
SMAD2	ENSG00000175387	-1.0372	0.0790921	0.958105	0.539143	cluster3	hsa04068:FoxO signaling pathway,hsa04110:Cell cycle,hsa04144:Endocytosis,hsa04350:TGF-beta signaling pathway,hsa04390:Hippo signaling pathway,hsa04520:Adherens junction,hsa04550:Signaling pathways regulating pluripotency of stem cells,hsa05142:Chagas disease (American trypanosomiasis),hsa05166:HTLV-I infection,hsa05200:Pathways in cancer,hsa05210:Colorectal cancer,hsa05212:Pancreatic cancer,hsa05…	SMAD family member 2(SMAD2)
SMARCA2	ENSG00000080503	-1.1503	0.487944	0.662358	0.26179	cluster3
SNRNP48	ENSG00000168566	-0.965438	-0.0658674	1.03131	0.352553	cluster3
SOS2	ENSG00000100485	-1.11312	0.290618	0.822501	0.447321	cluster3	hsa04010:MAPK signaling pathway,hsa04012:ErbB signaling pathway,hsa04014:Ras signaling pathway,hsa04062:Chemokine signaling pathway,hsa04068:FoxO signaling pathway,hsa04151:PI3K-Akt signaling pathway,hsa04320:Dorso-ventral axis formation,hsa04510:Focal adhesion,hsa04540:Gap junction,hsa04630:Jak-STAT signaling pathway,hsa04650:Natural killer cell mediated cytotoxicity,hsa04660:T cell receptor sig…	SOS Ras/Rho guanine nucleotide exchange factor 2(SOS2)
SOX6	ENSG00000110693	-1.13924	0.406539	0.732703	0.319352	cluster3
SPPL2A	ENSG00000138600	-1.13747	0.396649	0.740825	0.327557	cluster3
SRPK2	ENSG00000135250	-1.14261	0.426944	0.715662	0.303409	cluster3
STARD13	ENSG00000133121	-1.14942	0.479217	0.670206	0.267302	cluster3
STRN3	ENSG00000196792	-1.15109	0.496516	0.654573	0.256491	cluster3
SUDS3	ENSG00000111707	-1.0782	0.181176	0.897026	0.750265	cluster3
SUPT16H	ENSG00000092201	-1.07347	0.168287	0.90518	0.802393	cluster3
SYNE2	ENSG00000054654	-1.15002	0.485043	0.664975	0.263609	cluster3
TAOK1	ENSG00000160551	-1.12774	0.349036	0.778703	0.372662	cluster3	hsa04010:MAPK signaling pathway,	TAO kinase 1(TAOK1)
TFRC	ENSG00000072274	-1.01565	0.0320613	0.983584	0.455944	cluster3	hsa04066:HIF-1 signaling pathway,hsa04144:Endocytosis,hsa04145:Phagosome,hsa04640:Hematopoietic cell lineage,	transferrin receptor(TFRC)
TMED8	ENSG00000100580	-1.15036	0.488549	0.661811	0.261413	cluster3
TMEM245	ENSG00000106771	-1.02291	0.0475219	0.975392	0.479574	cluster3
TMEM30A	ENSG00000112697	-1.12862	0.352996	0.775629	0.368488	cluster3
TOB1	ENSG00000141232	-1.11851	0.310841	0.807665	0.418217	cluster3	hsa03018:RNA degradation,	transducer of ERBB2, 1(TOB1)
TRIM24	ENSG00000122779	-0.959565	-0.076478	1.03604	0.344372	cluster3
UBXN7	ENSG00000163960	-1.1208	0.319881	0.800922	0.406452	cluster3
USP13	ENSG00000058056	-1.04645	0.100486	0.945963	0.592066	cluster3
UTRN	ENSG00000152818	-1.07844	0.181827	0.896611	0.747255	cluster3
WDFY3	ENSG00000163625	-1.14543	0.446285	0.699149	0.289348	cluster3
WDR44	ENSG00000131725	-1.1235	0.33087	0.792633	0.393027	cluster3
YLPM1	ENSG00000119596	-1.13895	0.404866	0.734083	0.320717	cluster3
ZADH2	ENSG00000180011	-0.961348	-0.0732735	1.03462	0.3468	cluster3
ZC3HAV1L	ENSG00000146858	-1.11208	0.286869	0.825214	0.453203	cluster3
ZNF318	ENSG00000171467	-1.11467	0.296314	0.818357	0.438694	cluster3
AL135905	ENSG00000285976	-0.609947	-0.544128	1.15408	0.376038	cluster4
ARHGAP21	ENSG00000107863	-1.14469	0.703717	0.440976	0.440879	cluster4
ARNT	ENSG00000143437	-1.12936	0.773029	0.35633	0.655712	cluster4	hsa04066:HIF-1 signaling pathway,hsa05200:Pathways in cancer,hsa05204:Chemical carcinogenesis,hsa05211:Renal cell carcinoma,	aryl hydrocarbon receptor nuclear translocator(ARNT)
C5orf51	ENSG00000205765	-1.1443	0.706046	0.438257	0.445253	cluster4
EBLN3P	ENSG00000281649	-1.15463	0.566624	0.588011	0.288284	cluster4
EIF2AK4	ENSG00000128829	-1.15455	0.560987	0.59356	0.284325	cluster4	hsa04141:Protein processing in endoplasmic reticulum,hsa05160:Hepatitis C,hsa05162:Measles,hsa05164:Influenza A,hsa05168:Herpes simplex infection,	eukaryotic translation initiation factor 2 alpha kinase 4(EIF2AK4)
EIF3A	ENSG00000107581	-1.13786	0.73911	0.398747	0.522648	cluster4	hsa03013:RNA transport,	eukaryotic translation initiation factor 3 subunit A(EIF3A)
ENAH	ENSG00000154380	-1.1447	0.703664	0.441038	0.440781	cluster4	hsa04810:Regulation of actin cytoskeleton,	enabled homolog (Drosophila)(ENAH)
EPG5	ENSG00000152223	-1.14935	0.670862	0.478484	0.388919	cluster4
FNIP2	ENSG00000052795	-1.14547	0.698953	0.446513	0.432266	cluster4
FRK	ENSG00000111816	-1.1547	0.577019	0.577682	0.295854	cluster4
KIAA1147	ENSG00000257093	-1.15057	0.659756	0.490818	0.374535	cluster4
KRAS	ENSG00000133703	-1.11253	0.824045	0.288487	0.685334	cluster4	hsa04010:MAPK signaling pathway,hsa04012:ErbB signaling pathway,hsa04014:Ras signaling pathway,hsa04015:Rap1 signaling pathway,hsa04062:Chemokine signaling pathway,hsa04068:FoxO signaling pathway,hsa04071:Sphingolipid signaling pathway,hsa04151:PI3K-Akt signaling pathway,hsa04320:Dorso-ventral axis formation,hsa04360:Axon guidance,hsa04370:VEGF signaling pathway,hsa04540:Gap junction,hsa04550:Sig…	KRAS proto-oncogene, GTPase(KRAS)
LNPEP	ENSG00000113441	-1.14831	0.67925	0.469055	0.400708	cluster4	hsa04614:Renin-angiotensin system,	leucyl and cystinyl aminopeptidase(LNPEP)
LRIG2	ENSG00000198799	-1.15434	0.601993	0.552352	0.315688	cluster4
MED13	ENSG00000108510	-1.15459	0.590995	0.563597	0.306641	cluster4	hsa04919:Thyroid hormone signaling pathway,	mediator complex subunit 13(MED13)
NCOA3	ENSG00000124151	-1.15456	0.561798	0.592764	0.284888	cluster4	hsa04919:Thyroid hormone signaling pathway,	nuclear receptor coactivator 3(NCOA3)
NF1	ENSG00000196712	-1.15436	0.601321	0.553043	0.31512	cluster4	hsa04010:MAPK signaling pathway,hsa04014:Ras signaling pathway,	neurofibromin 1(NF1)
NRCAM	ENSG00000091129	-1.15104	0.655116	0.495921	0.368893	cluster4	hsa04514:Cell adhesion molecules (CAMs),	neuronal cell adhesion molecule(NRCAM)
PARN	ENSG00000140694	-1.1513	0.652308	0.498995	0.365573	cluster4	hsa03018:RNA degradation,	poly(A)-specific ribonuclease(PARN)
PDE4D	ENSG00000113448	-1.13296	0.759621	0.373337	0.593126	cluster4	hsa00230:Purine metabolism,hsa04024:cAMP signaling pathway,hsa05032:Morphine addiction,	phosphodiesterase 4D(PDE4D)
RAB33B	ENSG00000172007	-1.14413	0.707063	0.437068	0.447196	cluster4
RAB5A	ENSG00000144566	-1.13715	0.742268	0.394881	0.53203	cluster4	hsa04014:Ras signaling pathway,hsa04144:Endocytosis,hsa04145:Phagosome,hsa04962:Vasopressin-regulated water reabsorption,hsa05014:Amyotrophic lateral sclerosis (ALS),hsa05146:Amoebiasis,hsa05152:Tuberculosis,	RAB5A, member RAS oncogene family(RAB5A)
RNF38	ENSG00000137075	-1.13256	0.761164	0.371397	0.599514	cluster4
TAF2	ENSG00000064313	-1.15249	0.638035	0.514459	0.349714	cluster4	hsa03022:Basal transcription factors,	TATA-box binding protein associated factor 2(TAF2)
TNKS	ENSG00000173273	-1.15071	0.658411	0.4923	0.372878	cluster4
TNRC6B	ENSG00000100354	-1.14339	0.711319	0.432071	0.455579	cluster4
TRIM33	ENSG00000197323	-1.1457	0.697468	0.448231	0.429669	cluster4
TUT4	ENSG00000134744	-1.13308	0.759131	0.373954	0.59113	cluster4
USP14	ENSG00000101557	-1.15463	0.566624	0.58801	0.288285	cluster4
USP24	ENSG00000162402	-1.1542	0.606676	0.547519	0.319707	cluster4
USP9X	ENSG00000124486	-1.15466	0.56898	0.585681	0.289968	cluster4
ZBTB18	ENSG00000179456	-1.15469	0.580609	0.574085	0.298555	cluster4
ZC3H7A	ENSG00000122299	-1.15465	0.567845	0.586804	0.289155	cluster4
ZNF623	ENSG00000183309	-1.15032	0.662153	0.48817	0.377531	cluster4
AC004453	ENSG00000146677	1.1535	-0.531122	-0.622376	0.290937	cluster7
BCL7C	ENSG00000099385	1.15458	-0.563134	-0.591451	0.308922	cluster7
C12orf57	ENSG00000111678	1.15469	-0.573621	-0.581072	0.315343	cluster7
CCDC167	ENSG00000198937	1.15387	-0.614815	-0.539057	0.343786	cluster7
CLIC1	ENSG00000213719	1.15097	-0.655826	-0.495142	0.378982	cluster7
COX6B1	ENSG00000126267	1.14205	-0.718636	-0.423416	0.455828	cluster7	hsa00190:Oxidative phosphorylation,hsa01100:Metabolic pathways,hsa04260:Cardiac muscle contraction,hsa04932:Non-alcoholic fatty liver disease (NAFLD),hsa05010:Alzheimer's disease,hsa05012:Parkinson's disease,hsa05016:Huntington's disease,	cytochrome c oxidase subunit 6B1(COX6B1)
ELP6	ENSG00000163832	1.15261	-0.516097	-0.636509	0.283213	cluster7
FAM32A	ENSG00000105058	1.15362	-0.53365	-0.619974	0.292278	cluster7
GSTO1	ENSG00000148834	1.14728	-0.460456	-0.686825	0.257694	cluster7	hsa00480:Glutathione metabolism,hsa00980:Metabolism of xenobiotics by cytochrome P450,hsa00982:Drug metabolism - cytochrome P450,hsa05204:Chemical carcinogenesis,	glutathione S-transferase omega 1(GSTO1)
ICAM3	ENSG00000076662	1.15319	-0.525505	-0.627687	0.288001	cluster7	hsa04514:Cell adhesion molecules (CAMs),	intercellular adhesion molecule 3(ICAM3)
LINC01671	ENSG00000225431	1.15427	-0.549891	-0.604381	0.301206	cluster7
MICOS13	ENSG00000174917	1.15381	-0.537725	-0.616089	0.294466	cluster7
MIF	ENSG00000240972	1.14843	-0.470127	-0.678301	0.261831	cluster7	hsa00350:Tyrosine metabolism,hsa00360:Phenylalanine metabolism,	macrophage migration inhibitory factor (glycosylation-inhibiting factor)(MIF)
MRPS11	ENSG00000181991	1.15466	-0.569217	-0.585446	0.312611	cluster7	hsa03010:Ribosome,	mitochondrial ribosomal protein S11(MRPS11)
PAM16	ENSG00000217930	1.15317	-0.628057	-0.525113	0.354261	cluster7
PRMT1	ENSG00000126457	1.14612	-0.451386	-0.694735	0.253912	cluster7	hsa04068:FoxO signaling pathway,hsa04922:Glucagon signaling pathway,	protein arginine methyltransferase 1(PRMT1)
RPL13	ENSG00000167526	1.1522	-0.510359	-0.641844	0.280369	cluster7	hsa03010:Ribosome,	ribosomal protein L13(RPL13)
RPL13AP25	ENSG00000136149	1.14603	-0.695326	-0.450705	0.42289	cluster7
RPS20	ENSG00000008988	1.14175	-0.421521	-0.720228	0.242049	cluster7	hsa03010:Ribosome,	ribosomal protein S20(RPS20)
SCAND1	ENSG00000171222	1.15289	-0.63245	-0.520438	0.357908	cluster7
TIMM23	ENSG00000265354	1.15254	-0.637346	-0.515199	0.362082	cluster7
